# Supplementary material for: CD20 as a gatekeeper of the resting state of human B cells
Source: Proc Natl Acad Sci U S A. 2021 Feb 9;118(7):e2021342118. doi: 10.1073/pnas.2021342118 (PMC7896350; doi:10.1073/pnas.2021342118)
Supplement: Supplementary File [file pnas.2021342118.sd01.xlsx]

## Sheet: Sheet 1
SYMBOL	logFC	PVALUE	ADJ.PVALUE	KO1	KO2	KO30	KO31	KO3	KO7	KO4	WT1	WT2	WT3	Reference		a	https://www.ncbi.nlm.nih.gov/gene
SDC1	8.72874	4.68457e-09	9.32562e-08	0.906991	0.1902	-0.408981	0.645737	6.40121	7.19442	6.39975	-0.404707	0.338146	0.36614	a		b	http://www.genomicscape.com/microarray/nbtopc.php
CD44	8.00102	7.26435e-11	3.99832e-09	0.131758	-0.0700557	0.361478	-0.0418762	5.1174	5.94398	5.10752	0.156073	-0.120223	-0.406991	a		c	doi: 10.4049/jimmunol.1103720
TRAF3	7.41074	1.39071e-10	6.23082e-09	0.131758	-0.0700557	0.712932	0.450826	5.63873	6.7253	5.57169	0.371481	0.12709	0.151423	a		d	doi: 10.18632/oncotarget.8982
RHBDF1	7.15946	3.88727e-08	5.14824e-07	0.906991	-0.387826	-0.104154	0.450826	3.48656	4.46602	3.56998	-0.404707	-0.120223	-0.406991	a		e	http://amp.pharm.mssm.edu/Harmonizome/gene_set/plasma+cell/TISSUES+Curated+Tissue+Protein+Expression+Evidence+Scores
ITM2C	7.07415	1.19027e-10	5.60559e-09	-0.258781	0.601757	0.147366	-0.0418762	6.12865	7.08431	6.19247	0.371481	0.685462	0.866793	b		f	doi: 10.1111/ejh.12779
ITGA5	6.84205	1.85784e-08	2.83875e-07	-0.258781	-0.0700557	0.147366	-0.0418762	3.07222	4.81146	3.49586	0.156073	-0.418885	-0.406991	b
FGFR3	6.81923	3.86803e-09	8.02411e-08	0.691798	0.410605	-0.104154	0.225406	2.48866	4.01092	2.70561	-0.404707	-0.418885	-0.406991	a
CITED2	6.68347	3.47177e-12	4.60656e-10	5.08043	4.74161	4.66581	4.62628	10.863	10.4958	10.8498	4.70349	4.45347	4.53679	b
PRDM1	6.5729	8.53327e-13	1.65422e-10	2.24285	2.11848	2.27162	1.45987	7.83505	8.26071	8.02171	2.11902	2.286	2.04986	a
ATXN1	6.48307	3.52816e-09	7.50146e-08	0.131758	-0.387826	0.147366	0.450826	5.1174	5.59719	4.92186	0.156073	0.338146	0.36614	c
CDH11	5.67498	6.09062e-08	7.41411e-07	-0.258781	-0.387826	-0.408981	-0.3702	3.86458	3.34234	4.20305	0.371481	-0.120223	-0.100933	a
ZBTB20	5.46684	9.30204e-12	9.57082e-10	1.98324	2.76353	2.86975	2.5642	7.89054	8.10023	7.8048	3.38469	2.56299	3.19081	a
PERP	5.42326	1.10368e-08	1.87533e-07	-0.258781	-0.387826	-0.408981	-0.3702	2.16778	2.7126	2.05116	-0.404707	-0.418885	-0.100933	a
SEZ6L2	4.71267	0.000433043	0.00094005	0.438784	-0.387826	-0.408981	-0.0418762	0.761458	4.54204	1.82768	-0.0972394	-0.120223	-0.406991	a
FOS	4.5941	3.12119e-05	0.00011494	0.691798	-0.0700557	0.147366	-0.3702	2.62578	5.18786	2.56769	0.724686	0.338146	-0.100933	b
IGFBP1	4.50949	6.75745e-06	3.40301e-05	0.131758	-0.387826	-0.408981	-0.3702	1.49285	1.56929	1.82768	-0.404707	-0.418885	-0.100933	d
B3GNT9	4.32337	6.05792e-08	7.38309e-07	0.691798	1.18323	1.61197	0.817422	4.02196	4.21048	3.41772	0.558866	0.965177	0.553001	e
CNKSR1	4.17525	9.70965e-05	0.000276464	-0.258781	0.1902	0.547881	0.225406	2.62578	1.56929	2.05116	0.371481	-0.418885	-0.100933	b
TENT5C	4.11256	2.87954e-09	6.40855e-08	4.41702	4.34693	3.63785	3.59018	6.22893	6.87978	6.21575	2.98779	3.05622	2.65065	a
MAFB	4.09664	6.54042e-05	0.000204638	-0.258781	-0.0700557	-0.408981	-0.3702	0.183431	1.56929	1.82768	-0.404707	-0.418885	-0.406991	a
MUC16	3.87513	0.00015631	0.000406098	0.691798	-0.0700557	0.547881	0.225406	1.75449	1.56929	2.41518	0.156073	0.12709	-0.406991	a
FNDC3B	3.57071	5.18162e-08	6.46519e-07	4.20981	3.76236	3.57488	3.59018	5.94427	6.99246	5.39943	3.05163	3.05622	3.10376	b
YES1	3.3018	0.0009105	0.00176022	-0.258781	-0.0700557	-0.408981	-0.0418762	0.761458	2.7126	2.41518	0.156073	0.12709	-0.100933	a
BMP6	3.27571	0.00190216	0.00333305	0.438784	-0.387826	-0.408981	-0.3702	0.183431	0.825196	1.23889	-0.404707	-0.418885	-0.406991	b
RBM47	3.26206	5.01506e-07	4.26249e-06	1.2599	1.84362	1.77023	2.11522	5.16318	4.98492	4.64156	2.73911	2.18045	1.98638	a
NCAM1	3.24922	0.002578	0.00434012	0.131758	-0.0700557	-0.408981	-0.3702	1.75449	0.825196	2.05116	-0.404707	-0.120223	0.36614	a
PTGS2	3.03013	5.41438e-06	2.88096e-05	-0.258781	-0.387826	-0.408981	-0.3702	0.761458	0.825196	0.22737	-0.404707	-0.418885	-0.406991	a
IGF1	3.02504	0.000395736	0.000871633	-0.258781	-0.387826	-0.408981	-0.0418762	0.761458	0.825196	0.820026	-0.0972394	-0.418885	-0.406991	b
XBP1	2.99616	5.17987e-09	1.00434e-07	9.5695	9.56211	8.6264	8.70925	10.7864	11.4119	10.8563	8.42929	8.45332	8.54337	a
CYSLTR1	2.98788	0.000160547	0.000414893	-0.258781	-0.0700557	0.547881	0.450826	2.16778	3.34234	2.56769	0.558866	1.19937	0.36614	b
NOTCH1	2.75935	1.01826e-06	7.62298e-06	2.92438	2.63821	2.90431	2.51515	3.86458	4.30078	3.41772	1.70815	2.06656	1.53257	a
XPO1	2.65423	9.79423e-11	4.87924e-09	6.32346	6.46489	6.5013	6.30504	8.17663	9.32269	8.18981	6.38633	6.27253	6.41342	a
MET	2.53188	0.00459922	0.0073022	0.691798	0.1902	0.147366	-0.0418762	0.761458	0.825196	1.82768	0.156073	-0.418885	0.151423	a
KLF4	2.50082	0.00208188	0.00360417	-0.258781	-0.387826	-0.408981	0.225406	0.761458	0.825196	0.22737	-0.0972394	-0.418885	-0.406991	a
FAM114A1	2.25317	0.00619092	0.00952288	-0.258781	-0.0700557	0.147366	-0.0418762	0.761458	0.825196	0.820026	-0.404707	0.12709	-0.100933	b
PRDX4	2.08617	2.89095e-09	6.42694e-08	6.67484	6.63308	6.97965	7.01003	8.4618	8.68628	8.467	6.95239	6.82574	6.96766	a
SLC44A1	1.80134	3.28999e-08	4.48784e-07	8.34938	8.23698	7.94143	7.86474	8.75317	9.72454	8.97649	7.94798	7.76045	7.68457	a
NPM2	1.72148	0.015497	0.021901	0.131758	0.410605	0.361478	0.225406	1.49285	0.825196	1.23889	0.156073	0.338146	0.151423	a
JAG1	1.70738	0.05688	0.0721484	0.438784	0.410605	-0.104154	0.225406	0.183431	2.42202	1.23889	-0.0972394	0.522231	0.36614	a
MYC	1.62896	4.03778e-07	3.55891e-06	8.30503	8.44384	8.36392	8.30076	9.18632	10.568	9.19865	8.44721	8.4639	8.46476	a
PDIA5	1.57592	6.75703e-05	0.00020994	3.52218	3.67997	3.55327	3.63679	4.02196	5.407	4.2489	3.22775	3.49091	3.62521	a
MCL1	1.50601	9.8139e-08	1.09444e-06	6.61491	6.62485	6.72319	6.42608	7.5158	7.98238	7.35345	6.61216	6.53324	6.55688	a
ALDH1L2	1.43989	0.123171	0.147223	0.131758	-0.387826	-0.408981	-0.3702	1.49285	0.825196	0.22737	0.371481	-0.120223	-0.100933	f
STAT3	1.41884	0.000123551	0.000336172	4.26933	4.25031	4.12181	3.90778	5.09395	4.87162	5.1322	4.19689	4.06592	4.03904	a
EGLN1	1.26387	6.39498e-05	0.000201411	5.23773	5.24989	5.76668	5.94187	6.18522	6.74152	5.89373	5.55056	5.28324	5.55751	a
SELENOS	1.24454	0.000435861	0.000945567	6.26129	6.2281	5.55462	5.54361	6.50263	6.43754	6.36894	5.67231	5.64248	5.67792	a
KRAS	1.18389	0.000667691	0.00134689	4.48556	4.39937	4.83657	5.1686	5.04588	6.20008	5.35819	5.06228	4.73088	4.59114	a
BCL2	1.15461	0.00962962	0.0141938	4.16871	4.06794	4.88928	4.9461	4.55584	4.01092	4.86411	3.75435	3.92596	3.72581	a
CD38	1.08368	0.00655306	0.0100152	8.05315	8.1744	7.55768	7.57426	7.91081	7.04566	8.11751	7.11621	7.03704	7.13433	a
UAP1	1.07849	0.000115366	0.000317788	4.86581	4.94933	5.11997	5.07015	5.79231	5.85736	5.53515	5.15238	5.1979	4.99753	a
FOXO1	1.07839	0.00335375	0.0054851	5.51687	5.84893	5.37532	5.18438	5.76287	5.13974	5.35819	4.79957	4.80378	4.87144	a
PSME3	1.05812	1.76993e-05	7.37442e-05	6.40977	6.46796	6.65633	6.66407	7.08156	7.2746	6.83505	6.41998	6.52517	6.45211	a
VEGFA	1.05633	5.31607e-05	0.00017491	6.05124	6.20986	5.88388	5.82597	6.27135	6.77341	6.22725	5.77042	5.78434	5.91372	a
ERLEC1	0.882406	0.000185575	0.000467418	6.26129	6.35301	6.21852	6.06201	6.32269	6.77341	6.45947	6.04979	6.0546	6.17446	b
BEST1	0.775152	0.290073	0.325295	1.66644	1.84362	0.712932	1.35226	1.49285	0.825196	2.24462	0.724686	1.4008	0.866793	b
LGALS1	0.574069	0.250626	0.283857	2.07507	2.63821	1.43419	2.90612	2.8662	2.42202	2.56769	2.53093	2.33602	2.47678	a
MANF	0.434791	0.0809864	0.0999877	7.07029	7.1169	6.9239	6.77501	7.06357	6.7253	7.10811	7.0017	6.92712	7.08594	a
NFKB2	0.355694	0.222267	0.254184	5.79184	5.81072	5.57622	5.66664	6.26086	5.48611	6.13259	6.10349	5.99358	6.16373	a
RRBP1	0.349249	0.327987	0.364301	5.03542	5.18416	5.06757	5.17651	4.91819	4.21048	5.41962	5.18832	4.87318	4.83587	a
CSNK1A1	0.240017	0.546972	0.581839	3.38538	3.47533	3.41631	3.49219	3.91897	2.7126	3.33511	3.57047	3.5344	3.35059	a
PINK1	0.136343	0.693113	0.7206	4.6288	4.47462	4.74421	4.86032	4.99615	3.89973	4.67553	4.91561	4.70256	4.89756	a
DNAJC1	-0.0218813	0.961657	0.966994	3.27354	3.47533	3.00327	3.38705	4.4855	2.7126	3.70769	4.21093	3.9422	4.02331	b
