# Supplementary material for: CD20 as a gatekeeper of the resting state of human B cells
Source: Proc Natl Acad Sci U S A. 2021 Feb 9;118(7):e2021342118. doi: 10.1073/pnas.2021342118 (PMC7896350; doi:10.1073/pnas.2021342118)
Supplement: Supplementary File [file pnas.2021342118.sd02.xlsx]

## Sheet: Sheet1
SAMPLE	p-value	ES	NES
P11	0.000326975	0.478037	1.71006
P93	0.00105011	0.479688	1.77779
P39	0.0016277	0.400575	1.68543
P14	0.00247219	0.441731	1.66999
P6	0.00552273	0.409581	1.61192
P88	0.00885767	0.473793	1.57056
P66	0.0128549	0.382127	1.52209
P92	0.0172082	0.392502	1.4925
P94	0.0313946	0.366461	1.4306
P65	0.0370108	0.385163	1.39944
P20	0.039538	0.396973	1.42758
P40	0.10208	0.337202	1.301
P95	1	-0.352793	-1.37454
