# Supplementary material for: CD20 as a gatekeeper of the resting state of human B cells
Source: Proc Natl Acad Sci U S A. 2021 Feb 9;118(7):e2021342118. doi: 10.1073/pnas.2021342118 (PMC7896350; doi:10.1073/pnas.2021342118)
Supplement: Supplementary File [file pnas.2021342118.sd03.xlsx]

## Sheet: Explanation
	OrigScale		Values are normalized in terms of raw area counts.
			For a single day run, this is equivalent to the raw data.
	ScaledImpData		Each biochemical in OrigScale is rescaled to set the median equal to 1.
			Then, missing values are imputed with the minimum.
	ProNormImpData		Values for each sample are normalized by BRADFORD protein concentration.
			Each biochemical in OrigScale is then rescaled to set the median equal to 1.
			Lastly, missing values are imputed with the minimum.
	CellNormImpData		Values for each sample are normalized by cell count.
			Each biochemical in OrigScale is then rescaled to set the median equal to 1.
			Lastly, missing values are imputed with the minimum.
	Pathway Heat Map		This is the heat map associated with the statistical analysis of the data.
			Indicates ratios, p- and q-values for each comparison.
			0.55	Green: indicates significant difference (p≤0.05) between the groups shown, metabolite ratio of < 1.00
			0.76	Light Green: narrowly missed statistical cutoff for significance 0.05<p<0.10, metabolite ratio of < 1.00
			1.71	Red: indicates significant difference (p≤0.05) between the groups shown; metabolite ratio of ≥ 1.00
			1.32	Light Red: narrowly missed statistical cutoff for significance 0.05<p<0.10, metabolite ratio of ≥ 1.00
			1.2	Non-colored text and cell: mean values are not significantly different for that comparison
	Biochemical Name*		Indicates a compound that has not been confirmed based on a standard, but we are confident in its identity.
	Biochemical Name**		Indicates a compound for which a standard is not available, but we are reasonably confident in its identity or the information provided.
	Biochemical Name (#) or [#]		Indicates a compound that is a structural isomer of another compound in the Metabolon spectral library.
			For example, a steroid that may be sulfated at one of several positions that are indistinguishable by the mass spectrometry data or a diacylglycerol for which more than one stereospecific molecule exists.

## Sheet: Pathway Heat Map
		CD20 in B cell lymphoma
	Heat map of statistically significant biochemicals profiled in this study.															Statistical Values			Welch's Two-Sample t-Test, Protein Normalized Data
								CD20 KO WT2 UT		CD20 KO	CD20 KO WT2 UT		CD20 KO	X
	Pathway Sort Order	Super Pathway	Sub Pathway	Biochemical Name	HMDB	PubChem				Gal Glu			Gal Glu		CD20 KO Glu / WT2 UT		CD20 KO Gal / WT2 UT		CD20 KO Ind / WT2 UT		CD20 KO Gal / CD20 KO Glu		CD20 KO Glu / WT2 UT		CD20 KO Gal / WT2 UT		CD20 KO Ind / WT2 UT		CD20 KO Gal / CD20 KO Glu		X
								Glu	Gal		Glu	Gal		X	p-value	q-value	p-value	q-value	p-value	q-value	p-value	q-value	p-value	q-value	p-value	q-value	p-value	q-value	p-value	q-value	X
	1	Amino Acid	Glycine, Serine and Threonine Metabolism	glycine	HMDB00123	750		0.54	0.93	1.71	0.48	1.05	2.2		0.0039	0.0017	0.584	0.0811	0.0157	0.0039	0.0514	0.0275	3.0901e-05	4.7534e-05	0.9502	0.1239	0.0151	0.0034	0.0172	0.0043
	4			sarcosine	HMDB00271	1088		0.44	0.4	0.91	0.33	0.26	0.79		0.0077	0.0028	0.0109	0.0034	0.0247	0.0056	0.391	0.1149	0.004	0.0015	0.0043	0.0015	0.0194	0.0042	0.391	0.0507
	5			dimethylglycine	HMDB00092	673		0.8	0.75	0.95	0.84	0.8	0.96		0.1473	0.0329	0.0945	0.0183	0.0945	0.0171	0.391	0.1149	0.1951	0.0373	0.1235	0.0214	0.1235	0.019	0.391	0.0507
	6			betaine	HMDB00043	247		0.74	0.62	0.84	0.64	0.42	0.65		0.0394	0.0113	0.0085	0.0029	0.5512	0.0744	0.1657	0.0641	0.024	0.0064	0.0046	0.0016	0.1587	0.0231	0.0023	0.0009
	9			serine	HMDB00187	5951		1.84	3.47	1.89	1.64	4.01	2.45		0.0661	0.0171	0.0078	0.0027	0.0151	0.0038	0.0497	0.027	0.0716	0.0163	0.0028	0.0011	0.0062	0.0017	0.0218	0.0053
	10			N-acetylserine	HMDB02931	65249		0.06	0.04	0.68	0.05	0.04	0.89		1.4475e-05	3.5246e-05	7.1298e-06	3.0369e-05	1.6059e-05	3.9385e-05	0.1121	0.0478	0.0002	0.0002	8.1711e-06	2.8977e-05	4.0663e-05	6.8188e-05	0.3943	0.051
	16			threonine	HMDB00167	6288		0.77	1.34	1.75	0.66	1.49	2.24		0.0807	0.0199	0.2436	0.0392	0.0785	0.0147	0.0469	0.0261	0.0174	0.0049	0.1067	0.0189	0.0262	0.0054	0.0145	0.0038
	17			N-acetylthreonine	HMDB62557	152204		0.15	0.07	0.47	0.13	0.08	0.59		1.9052e-05	4.1751e-05	0.0002	0.0003	3.1568e-05	6.0235e-05	0.0276	0.0175	1.9533e-05	3.5241e-05	0.0002	0.0002	8.4379e-05	9.7957e-05	0.0623	0.0123
	28		Alanine and Aspartate Metabolism	alanine	HMDB00161	5950		0.49	0.26	0.54	0.43	0.29	0.68		0.0014	0.0008	0.0004	0.0004	0.0083	0.0024	0.0096	0.0082	8.6578e-05	9.0574e-05	0.0001	0.0001	0.0223	0.0047	0.0017	0.0008
	30			N-acetylalanine	HMDB00766	88064		0.39	0.5	1.3	0.34	0.57	1.66		0.0053	0.0021	0.0673	0.014	0.0105	0.0028	0.6137	0.1624	0.002	0.0009	0.1024	0.0183	0.0127	0.003	0.2445	0.0353
	35			aspartate	HMDB00191	5960		2.94	11.8	4.01	2.47	12.33	4.99		0.0007	0.0005	4.9143e-05	8.373e-05	0.0008	0.0004	0.0011	0.0018	0.0165	0.0047	0.0006	0.0004	0.0068	0.0019	2.0855e-06	9.9056e-06
	36			N-acetylaspartate (NAA)	HMDB00812	65065		2.78	5.04	1.81	2.42	5.76	2.38		0.0012	0.0007	0.0199	0.0055	2.329e-05	4.7275e-05	0.2662	0.0864	4.9606e-05	6.6599e-05	0.0197	0.0049	9.3455e-07	9.4029e-06	0.147	0.0249
	39			asparagine	HMDB00168	6267		0.35	0.56	1.58	0.31	0.61	2		0.0017	0.0009	0.0197	0.0055	0.0007	0.0004	0.0479	0.0264	6.9824e-05	8.0898e-05	0.0012	0.0006	0.0006	0.0003	3.3659e-05	5.1851e-05
	40			N-acetylasparagine	HMDB06028	99715		0.99	0.52	0.52	0.87	0.57	0.66		0.9298	0.157	0.0098	0.0031	0.5233	0.071	0.0102	0.0084	0.0453	0.0111	8.9766e-05	0.0001	0.4062	0.0519	0.0004	0.0003
	42		Glutamate Metabolism	glutamate	HMDB00148	611		1.67	2.52	1.51	1.48	2.8	1.9		0.1012	0.024	0.0239	0.0062	0.074	0.0141	0.0608	0.0309	0.1473	0.03	0.021	0.0051	0.0448	0.0083	3.2706e-06	1.2792e-05
	43			glutamine	HMDB00641	5961		12.88	101.22	7.86	11.76	116.72	9.93		0.0095	0.0033	0.0017	0.0009	0.0103	0.0028	2.1211e-05	0.0003	0.0091	0.003	0.0017	0.0008	0.007	0.0019	1.5302e-06	7.9288e-06
	44			alpha-ketoglutaramate*				1.05	1.02	0.97	0.91	1.15	1.26		0.6718	0.118	0.7148	0.0963	0.0946	0.0171	0.896	0.2207	0.9906	0.152	0.4553	0.0642	0.0556	0.01	0.1199	0.0211
	45			N-acetylglutamate	HMDB01138	70914		0.06	0.02	0.32	0.05	0.02	0.36		0.0004	0.0003	6.2281e-06	3.0369e-05	3.7431e-08	1.9321e-06	0.0125	0.0097	4.3472e-06	2.0462e-05	9.1614e-05	0.0001	1.7983e-05	4.3614e-05	0.0047	0.0017
	46			N-acetylglutamine	HMDB06029	182230		0.08	0.07	0.89	0.07	0.08	1.12		0.0001	0.0002	3.6985e-05	6.5681e-05	1.3252e-05	3.6875e-05	0.4743	0.1327	0.0006	0.0004	9.2233e-05	0.0001	0.0002	0.0001	0.5863	0.0734
	48			4-hydroxyglutamate	HMDB01344	439902		0.67	0.67	1	0.63	0.63	1		0.0894	0.0215	0.0894	0.0175	0.0894	0.0164	---	---	0.1694	0.034	0.1694	0.0283	0.1694	0.0245	---	---
	51			glutamate, gamma-methyl ester	HMDB61715	68662		0.64	6.23	9.7	0.55	6.62	12.03		0.0202	0.0064	0.0154	0.0045	0.0344	0.0073	0.0053	0.0055	0.0132	0.0039	0.0058	0.0019	0.0522	0.0094	0.0035	0.0013
	52			pyroglutamine*		134508		0.11	0.19	1.73	0.1	0.21	2.15		6.3058e-06	2.3031e-05	2.3267e-05	5.5803e-05	0.0002	0.0002	0.0092	0.0081	1.0531e-05	2.7364e-05	0.0004	0.0003	4.3536e-05	6.8446e-05	0.0017	0.0008
	53			N-acetyl-aspartyl-glutamate (NAAG)	HMDB01067	5255		0.04	0.08	1.79	0.04	0.08	1.95		1.1578e-05	3.2737e-05	0.0025	0.0012	5.8835e-05	7.4136e-05	0.2604	0.0859	0.0002	0.0001	0.0016	0.0008	3.7246e-06	1.7441e-05	0.1962	0.0295
	54			beta-citrylglutamate		72715786		0	0	0.33	0	0	0.4		0.0002	0.0002	2.0277e-07	4.6064e-06	2.0277e-07	3.9273e-06	0.1829	0.0672	3.1895e-05	4.758e-05	5.8212e-06	2.82e-05	5.8212e-06	2.0671e-05	0.1844	0.0286
	56			carboxyethyl-GABA	HMDB02201	2572		0.93	0.82	0.88	0.81	0.55	0.68		0.5782	0.1045	0.1224	0.0228	0.0018	0.0007	0.1923	0.0689	0.4746	0.0796	0.0725	0.0136	0.0059	0.0017	0.0892	0.0165
	60			S-1-pyrroline-5-carboxylate	HMDB01301	1196		1.88	0.64	0.34	1.74	0.84	0.48		0.0265	0.008	0.1847	0.0311	0.066	0.0128	0.039	0.0223	0.0037	0.0014	0.2953	0.045	0.0029	0.001	0.1023	0.0185
	66		Histidine Metabolism	histidine	HMDB00177	6274		1.17	0.88	0.75	1.02	0.98	0.96		0.3502	0.0699	0.3871	0.0571	0.0016	0.0006	0.1767	0.0672	0.7131	0.114	0.781	0.1045	0.0002	0.0002	0.6552	0.0808
	67			1-methylhistidine	HMDB00001	92105		0.26	0.18	0.68	0.24	0.11	0.45		0.0007	0.0005	0.0017	0.0009	0.0011	0.0005	0.0556	0.029	1.1783e-05	2.9334e-05	8.9738e-05	0.0001	0.0002	0.0002	0.002	0.0008
	68			3-methylhistidine	HMDB00479	64969		0.24	0.16	0.65	0.22	0.15	0.71		0.0002	0.0002	0.0004	0.0004	0.0003	0.0002	0.0583	0.0298	0.0003	0.0002	0.0002	0.0002	0.0002	0.0002	0.1127	0.0199
	69			N-acetylhistidine	HMDB32055	75619		1	1	1	1	1	1		---	---	---	---	---	---	---	---	---	---	---	---	---	---	---	---
	75			imidazole propionate	HMDB02271	70630		0.09	0.09	1	0.08	0.08	1		0.0009	0.0006	0.0009	0.0007	0.0009	0.0005	---	---	0.0002	0.0001	0.0002	0.0002	0.0002	0.0001	---	---
	77			imidazole lactate	HMDB02320	440129		0.02	0.01	0.73	0.02	0.01	0.55		0.0022	0.0011	0.0023	0.0011	0.0072	0.0021	0.0489	0.0268	0.0015	0.0007	0.0018	0.0008	0.0091	0.0023	0.0256	0.0061
	78			carnosine	HMDB00033	439224		0.73	0.52	0.72	0.63	0.56	0.88		0.0297	0.0087	0.0008	0.0006	0.0043	0.0014	0.0422	0.0239	0.018	0.0051	0.0142	0.0038	0.0482	0.0088	0.1766	0.0286
	85			1-methyl-4-imidazoleacetate	HMDB02820	75810		1.2	0.68	0.57	0.93	0.64	0.69		0.641	0.1135	0.1818	0.031	0.664	0.088	0.1328	0.0549	0.8871	0.1387	0.1689	0.0283	0.6293	0.0755	0.0838	0.0156
	86			1-methyl-5-imidazoleacetate	HMDB04988	6451814		0.84	0.53	0.63	0.73	0.59	0.8		0.495	0.091	0.0523	0.0113	0.6599	0.088	0.2209	0.0766	0.2338	0.0435	0.0742	0.0138	0.9971	0.114	0.1877	0.0289
	89			4-imidazoleacetate	HMDB02024	96215		0.63	0.4	0.63	0.53	0.25	0.48		0.3705	0.0733	0.0941	0.0182	0.0941	0.0171	0.2277	0.0781	0.1305	0.0272	0.0108	0.0031	0.0076	0.002	0.2487	0.0357
	97		Lysine Metabolism	lysine	HMDB00182	5962		2.74	3.73	1.36	2.4	4.18	1.74		0.0007	0.0005	0.0014	0.0008	0.0002	0.0001	0.2269	0.0781	0.0017	0.0008	0.0005	0.0004	0.0002	0.0002	0.0399	0.0087
	99			N6-acetyllysine	HMDB00206	92832		0.82	0.82	1	0.74	0.89	1.2		0.2288	0.0474	0.2288	0.0371	0.0017	0.0007	---	---	0.1936	0.0372	0.6054	0.0829	0.0022	0.0008	0.391	0.0507
	106			N6-methyllysine	HMDB02038	164795		1.33	0.39	0.29	1.14	0.43	0.38		0.1106	0.0258	9.6666e-06	3.1586e-05	0.0138	0.0035	0.0011	0.0018	0.237	0.0439	0.001	0.0006	0.0015	0.0006	0.0008	0.0004
	108			N6,N6,N6-trimethyllysine	HMDB01325	440120		1.65	1.48	0.9	1.44	1.65	1.15		0.0097	0.0034	0.1539	0.0275	0.0003	0.0002	0.5158	0.1416	0.0077	0.0026	0.0695	0.0132	3.0423e-05	5.5653e-05	0.6276	0.0778
	110			5-hydroxylysine	HMDB00450	1029		0.61	0.33	0.55	0.57	0.19	0.34		0.0587	0.0156	0.0017	0.0009	0.1961	0.031	0.0577	0.0298	0.1249	0.0261	0.0003	0.0003	0.3353	0.0449	0.0578	0.0119
	112			fructosyllysine		123708		1	2.28	2.28	1	3.81	3.81		---	---	0.1937	0.0323	---	---	0.1937	0.0692	---	---	0.1817	0.0299	---	---	0.1817	0.0286
	114			2-aminoadipate	HMDB00510	469		0.96	0.8	0.84	0.87	0.78	0.89		0.8507	0.146	0.3182	0.0492	0.3314	0.0486	0.391	0.1149	0.7007	0.1124	0.391	0.0559	0.6642	0.0791	0.1936	0.0294
	122			pipecolate	HMDB00070	849		0.36	0.25	0.69	0.38	0.28	0.73		0.0088	0.0031	0.0004	0.0004	0.0208	0.0049	0.2251	0.0778	0.0076	0.0025	0.0001	0.0001	0.0209	0.0045	0.2286	0.0333
	126			5-aminovalerate	HMDB03355	138		0.73	0.63	0.86	0.63	0.68	1.08		0.0259	0.0078	0.0308	0.0074	0.0092	0.0026	0.35	0.1085	0.0331	0.0085	0.0514	0.0104	0.078	0.0127	0.3859	0.0507
	128			N,N,N-trimethyl-5-aminovalerate				0.46	0.13	0.27	0.4	0.07	0.18		0.0146	0.0048	0.0014	0.0008	0.6856	0.0903	0.0012	0.0018	0.0123	0.0038	0.0006	0.0004	0.7878	0.0927	4.1501e-06	1.4784e-05
	129		Phenylalanine Metabolism	phenylalanine	HMDB00159	6140		1.39	1.95	1.4	1.2	2.17	1.81		0.0783	0.0195	0.038	0.0087	0.0016	0.0007	0.2333	0.0797	0.2387	0.0441	0.0218	0.0052	0.0044	0.0013	0.0615	0.0123
	130			N-acetylphenylalanine	HMDB00512	74839		1	1.25	1.25	1	2.14	2.14		---	---	0.391	0.0571	0.0784	0.0147	0.391	0.1149	---	---	0.391	0.0559	0.0689	0.0115	0.391	0.0507
	135			1-carboxyethylphenylalanine				0.64	0.13	0.21	0.55	0.06	0.11		0.0621	0.0163	0.001	0.0007	0.058	0.0116	0.0003	0.0009	0.0533	0.0129	0.0006	0.0004	0.2003	0.0283	1.7723e-05	4.0405e-05
	140			phenyllactate (PLA)	HMDB00779	3848		0.18	0.01	0.08	0.15	0.01	0.05		0.072	0.0184	0.005	0.002	0.0636	0.0124	3.5041e-05	0.0003	0.0634	0.0148	0.0035	0.0013	0.0874	0.0138	3.1014e-05	4.9656e-05
	151		Tyrosine Metabolism	tyrosine	HMDB00158	6057		0.76	1.08	1.42	0.66	1.2	1.8		0.0835	0.0205	0.8723	0.1148	0.502	0.0686	0.2049	0.0719	0.0152	0.0044	0.4147	0.0591	0.0769	0.0125	0.0329	0.0074
	153			1-carboxyethyltyrosine				0.27	0.05	0.2	0.24	0.04	0.17		3.4533e-05	6.2513e-05	6.312e-05	9.9209e-05	4.6359e-05	6.9815e-05	0.0002	0.0008	8.5047e-05	9.0144e-05	6.768e-05	0.0001	0.0004	0.0002	7.3649e-05	9.3284e-05
	167			3-(4-hydroxyphenyl)lactate	HMDB00755	9378		0.14	0.02	0.17	0.12	0.03	0.22		0.006	0.0023	0.0003	0.0003	0.0115	0.003	0.0002	0.0008	0.0086	0.0028	0.001	0.0005	0.0175	0.0038	0.0002	0.0001
	171			phenol sulfate	HMDB60015	74426		0.39	0.19	0.48	0.32	0.21	0.66		0.005	0.002	0.0007	0.0006	0.0006	0.0003	0.0281	0.0177	0.0075	0.0025	0.0049	0.0017	0.0033	0.0011	0.0142	0.0038
	198			O-methyltyrosine		76957		0.13	0.15	1.16	0.11	0.16	1.5		0.0278	0.0083	0.0393	0.0089	0.0553	0.0111	0.3627	0.1122	0.032	0.0083	0.0599	0.0119	0.0913	0.0144	0.0476	0.0101
	228		Tryptophan Metabolism	tryptophan	HMDB00929	6305		0.8	1.26	1.58	0.68	1.39	2.03		0.2323	0.0479	0.296	0.0463	0.3285	0.0484	0.0585	0.0298	0.1224	0.0257	0.1623	0.0274	0.1651	0.0239	0.0106	0.0031
	239			kynurenine	HMDB00684	161166		0.9	0.49	0.55	0.77	0.52	0.68		0.3695	0.0733	0.0256	0.0065	0.2676	0.0405	0.0373	0.0216	0.183	0.0359	0.0113	0.0032	0.9896	0.1136	0.0136	0.0036
	243			kynurenate	HMDB00715	3845		0.74	0.74	1	0.76	0.76	1		0.391	0.0752	0.391	0.0571	0.391	0.0547	---	---	0.391	0.0667	0.391	0.0559	0.391	0.0503	---	---
	258			serotonin	HMDB00259	5202		0.2	0.2	1	0.11	0.11	1		0.0207	0.0065	0.0207	0.0056	0.1657	0.0269	---	---	0.0167	0.0047	0.0167	0.0043	0.2743	0.0372	---	---
	265			indolelactate	HMDB00671	92904		0.07	0.01	0.2	0.06	0.02	0.28		0.0121	0.004	0.0032	0.0014	0.0096	0.0026	0.0002	0.0008	0.0129	0.0039	0.0045	0.0016	0.0154	0.0035	0.0002	0.0002
	288		Leucine, Isoleucine and Valine Metabolism	leucine	HMDB00687	6106		0.67	1.14	1.69	0.58	1.27	2.18		0.0269	0.0081	0.6929	0.0937	0.8096	0.1048	0.0694	0.0336	0.0024	0.001	0.3712	0.055	0.1366	0.0205	0.0256	0.0061
	293			1-carboxyethylleucine				0.49	0.19	0.39	0.42	0.07	0.18		0.007	0.0026	0.0011	0.0007	0.0248	0.0056	0.0051	0.0054	0.0036	0.0014	0.0003	0.0003	0.0755	0.0123	8.3028e-05	9.8409e-05
	295			4-methyl-2-oxopentanoate	HMDB00695	70		5.6	1	0.18	11.83	1	0.08		0.0037	0.0016	---	---	0.0023	0.0009	0.0037	0.0043	0.0003	0.0002	---	---	0.0006	0.0003	0.0003	0.0002
	299			alpha-hydroxyisocaproate	HMDB00746	83697		0.89	0.39	0.44	0.77	0.24	0.31		0.3655	0.0726	0.0011	0.0007	0.0102	0.0028	0.0033	0.0039	0.1819	0.0358	0.002	0.0009	0.1322	0.0202	0.0001	0.0001
	303			isovalerate (i5:0)	HMDB00718	10430		4	0.58	0.15	2.95	0.52	0.18		0.0739	0.0187	0.2458	0.0394	0.0057	0.0018	0.0197	0.0134	0.0745	0.0168	0.2366	0.0368	0.0078	0.002	0.0088	0.0028
	305			isovalerylcarnitine (C5)	HMDB00688	6426851		0.1	0.05	0.53	0.08	0.04	0.46		0.0106	0.0037	0.0082	0.0028	0.1141	0.0198	0.0438	0.0245	0.0205	0.0056	0.0094	0.0028	0.2127	0.0299	0.0015	0.0007
	312			beta-hydroxyisovalerate	HMDB00754	69362		0.86	0.37	0.43	0.72	0.4	0.56		0.6013	0.1076	0.0076	0.0026	0.0245	0.0056	0.0073	0.0068	0.3613	0.0636	0.0272	0.0061	0.0313	0.0061	0.0095	0.0029
	315			3-methylglutaconate	HMDB00522	1551553		0.41	0.06	0.14	0.38	0.09	0.25		0.0205	0.0064	0.0009	0.0007	0.0778	0.0146	0.0002	0.0008	0.0064	0.0022	0.0006	0.0004	0.0718	0.0119	2.312e-05	4.3904e-05
	328			isoleucine	HMDB00172	6306		0.46	0.67	1.45	0.4	0.74	1.84		0.0015	0.0008	0.0426	0.0095	0.001	0.0005	0.0734	0.035	8.4046e-06	2.6039e-05	0.0104	0.003	0.0004	0.0002	0.0005	0.0003
	330			N-acetylisoleucine	HMDB61684	306109		0.74	0.74	1	0.6	0.6	1		0.391	0.0752	0.391	0.0571	0.391	0.0547	---	---	0.391	0.0667	0.391	0.0559	0.391	0.0503	---	---
	334			1-carboxyethylisoleucine				0.33	0.05	0.16	0.28	0.02	0.08		0.0022	0.0011	2.3773e-05	5.5803e-05	1.6863e-05	3.9385e-05	0.0013	0.0019	6.941e-06	2.4062e-05	6.9696e-06	2.8977e-05	0.0001	0.0001	3.6583e-05	5.4871e-05
	335			3-methyl-2-oxovalerate	HMDB03736	47		10.98	0.96	0.09	9.38	0.94	0.1		0.0006	0.0004	0.391	0.0571	0.0006	0.0003	0.0009	0.0017	3.0597e-06	2.0452e-05	0.391	0.0559	0.0002	0.0001	0.0001	0.0001
	338			2-methylbutyrylcarnitine (C5)	HMDB00378	6426901		0.34	0.1	0.31	0.27	0.06	0.23		0.0317	0.0092	0.0052	0.002	0.7265	0.0951	0.0159	0.0116	0.0359	0.0091	0.0047	0.0016	0.5186	0.0642	0.0021	0.0009
	341			tiglylcarnitine (C5:1-DC)	HMDB02366	22833596		1	1	1	1	1	1		---	---	---	---	0.0212	0.005	---	---	---	---	---	---	0.0026	0.0009	---	---
	344			3-hydroxy-2-ethylpropionate	HMDB00396	188979		1.54	0.4	0.26	1.28	0.26	0.2		0.1624	0.036	0.0262	0.0067	0.0262	0.0058	0.0057	0.0057	0.2913	0.0525	0.0142	0.0038	0.0142	0.0033	0.0006	0.0004
	346			ethylmalonate	HMDB00622	11756		0.19	0.16	0.83	0.17	0.16	0.91		0.0048	0.0019	0.0058	0.0022	0.0132	0.0034	0.1467	0.0587	0.0029	0.0012	0.0035	0.0013	0.0241	0.005	0.2056	0.0308
	347			methylsuccinate	HMDB01844	10349		1.01	0.42	0.42	0.89	0.46	0.52		0.9939	0.166	0.0031	0.0014	0.1329	0.0225	0.0026	0.0032	0.0847	0.0188	0.0003	0.0003	0.0307	0.006	4.9568e-05	6.5702e-05
	353			valine	HMDB00883	6287		1.23	2.24	1.81	1.06	2.49	2.35		0.2468	0.0503	0.029	0.0071	0.003	0.0011	0.078	0.036	0.6278	0.1026	0.0205	0.005	0.0089	0.0022	0.0328	0.0074
	354			N-acetylvaline	HMDB11757	66789		0.7	0.7	1	0.55	0.55	1		0.0859	0.0209	0.0859	0.017	0.0859	0.0159	---	---	0.0473	0.0116	0.0473	0.0098	0.0473	0.0087	---	---
	357			1-carboxyethylvaline				0.43	0.16	0.37	0.37	0.08	0.21		0.0245	0.0075	0.0033	0.0014	0.0993	0.0176	0.0014	0.0019	0.0327	0.0084	0.0021	0.0009	0.2545	0.0347	1.5154e-05	3.7555e-05
	359			3-methyl-2-oxobutyrate	HMDB00019	49		8.73	1.23	0.14	9.2	1.55	0.17		0.0009	0.0006	0.391	0.0571	0.0015	0.0006	0.0001	0.0006	0.0001	0.0001	0.1875	0.0303	0.0008	0.0004	0.0015	0.0007
	360			alpha-hydroxyisovalerate	HMDB00407	99823		0.27	0.22	0.82	0.24	0.15	0.62		0.0003	0.0002	3.2531e-05	6.3636e-05	0.0005	0.0003	0.1529	0.0601	1.0281e-05	2.7364e-05	9.794e-05	0.0001	0.0001	0.0001	0.0094	0.0029
	362			isobutyrylcarnitine (C4)	HMDB00736	168379		0.18	0.16	0.86	0.14	0.13	0.9		0.0078	0.0029	0.0104	0.0033	0.0564	0.0114	0.391	0.1149	0.0134	0.004	0.0127	0.0035	0.1273	0.0195	0.1825	0.0286
	364			3-hydroxyisobutyrate	HMDB00336	87		1.45	0.27	0.19	1.28	0.18	0.14		0.0761	0.0191	0.0015	0.0008	0.0951	0.0171	0.001	0.0017	0.1235	0.0259	0.0004	0.0003	0.023	0.0048	0.0003	0.0002
	365			2,3-dihydroxy-2-methylbutyrate	HMDB29576	301941		0.42	0.09	0.21	0.39	0.05	0.13		0.4021	0.0768	0.0289	0.0071	0.7436	0.097	0.0012	0.0018	0.2636	0.0482	0.0102	0.0029	0.9187	0.106	9.2211e-05	0.0001
	370		Methionine, Cysteine, SAM and Taurine Metabolism	methionine	HMDB00696	6137		1.4	2.08	1.48	1.22	2.33	1.91		0.0571	0.0153	0.0371	0.0086	0.0007	0.0004	0.1965	0.0696	0.1041	0.0223	0.0222	0.0052	0.0008	0.0004	0.0607	0.0122
	371			N-acetylmethionine	HMDB11745	448580		0.29	0.47	1.64	0.26	0.55	2.1		0.005	0.002	0.0873	0.0172	0.006	0.0018	0.4689	0.1318	0.001	0.0005	0.1511	0.0256	0.0055	0.0016	0.2751	0.0386
	372			N-formylmethionine	HMDB01015	439750		0.3	0.21	0.7	0.26	0.23	0.9		0.0002	0.0002	0.0063	0.0023	8.4759e-05	8.5766e-05	0.1857	0.0678	0.0002	0.0002	0.0048	0.0016	0.0015	0.0006	0.5073	0.0644
	374			methionine sulfone		69961		0.24	0.2	0.82	0.21	0.13	0.63		2.3336e-05	4.8704e-05	0.0004	0.0004	5.3504e-05	7.2923e-05	0.1033	0.0445	3.0628e-06	2.0452e-05	7.6787e-05	0.0001	2.0951e-05	4.3614e-05	0.0062	0.0021
	375			methionine sulfoxide	HMDB02005	158980		0.23	0.37	1.63	0.2	0.41	2.08		6.6752e-05	9.9174e-05	0.0015	0.0008	0.0002	0.0002	0.0364	0.0214	1.673e-05	3.3693e-05	0.0005	0.0004	0.0002	0.0002	0.0013	0.0006
	376			N-acetylmethionine sulfoxide		193368		0.4	0.4	1	0.63	0.63	1		0.0249	0.0076	0.0249	0.0064	0.0249	0.0056	---	---	0.0581	0.0138	0.0581	0.0117	0.0581	0.0101	---	---
	380			S-adenosylmethionine (SAM)	HMDB01185	34756		0.29	0.79	2.74	0.25	0.85	3.48		0.0015	0.0008	0.1818	0.031	0.0139	0.0035	0.0028	0.0035	0.0008	0.0005	0.3168	0.0479	0.0726	0.012	0.0001	0.0001
	381			S-adenosylhomocysteine (SAH)	HMDB00939	439155		1.64	2.3	1.4	1.41	2.54	1.8		0.0073	0.0027	0.0024	0.0011	2.1521e-05	4.6363e-05	0.0806	0.0369	0.0734	0.0166	0.0022	0.0009	0.0011	0.0005	0.012	0.0033
	383			2,3-dihydroxy-5-methylthio-4-pentenoate (DMTPA)*				0.74	0.6	0.82	0.68	0.62	0.92		0.4838	0.0896	0.2541	0.0403	0.3894	0.0547	0.5584	0.1508	0.4119	0.0699	0.3376	0.0505	0.3535	0.047	0.9123	0.1073
	385			homocysteine	HMDB00742	778		3.15	1.57	0.5	2.77	1.69	0.61		0.0001	0.0002	0.17	0.0295	0.0059	0.0018	0.0343	0.0206	4.5586e-05	6.3312e-05	0.0074	0.0023	0.0026	0.0009	0.008	0.0026
	388			cystathionine	HMDB00099	439258		0	0	1	0	0	1		2.0833e-06	1.0739e-05	2.0833e-06	2.2615e-05	2.0833e-06	1.2648e-05	---	---	3.6855e-06	2.0452e-05	3.6855e-06	2.5125e-05	3.6855e-06	1.7441e-05	---	---
	390			cysteine	HMDB00574	5862		0.7	1.25	1.79	0.6	1.4	2.32		0.0328	0.0095	0.4972	0.0707	0.3182	0.047	0.077	0.0358	0.0202	0.0056	0.2987	0.0454	0.1164	0.0181	0.0366	0.0082
	391			N-acetylcysteine	HMDB01890	12035		0.22	0.22	1	0.24	0.24	1		0.0003	0.0002	0.0003	0.0003	0.0003	0.0002	---	---	0.0009	0.0005	0.0009	0.0005	0.0009	0.0004	---	---
	396			cystine	HMDB00192	67678		1.78	0.29	0.16	1.58	0.13	0.08		0.8923	0.1519	0.0406	0.0091	0.0441	0.0092	0.1822	0.0672	0.8252	0.1303	0.021	0.0051	0.0248	0.0051	0.1822	0.0286
	400			lanthionine		98504		0.86	0.86	1	0.51	0.51	1		0.1517	0.0337	0.1517	0.0273	0.1517	0.0251	---	---	0.0017	0.0008	0.0017	0.0008	0.0017	0.0007	---	---
	404			hypotaurine	HMDB00965	107812		0.31	0.05	0.16	0.26	0.05	0.2		0.0004	0.0003	3.5323e-05	6.5063e-05	0.066	0.0128	0.0003	0.0009	0.0055	0.002	3.0138e-05	7.3e-05	0.4454	0.0563	0.0013	0.0006
	405			taurine	HMDB00251	1123		0.33	0	0.01	0.27	0	0.02		0.0015	0.0008	6.3965e-09	2.1797e-07	0.1646	0.0268	2.6739e-06	5.452e-05	0.0033	0.0013	4.354e-05	9.8139e-05	0.8978	0.1041	5.7735e-09	3.2907e-07
	407			N-acetyltaurine		159864		0.12	0.08	0.64	0.11	0.07	0.71		0.0001	0.0001	9.9081e-05	0.0001	0.0006	0.0003	0.0742	0.0351	6.8976e-05	8.0898e-05	0.0006	0.0004	0.0034	0.0011	0.0694	0.0134
	411			3-sulfo-L-alanine	HMDB02757	72886		0.2	0.33	1.67	0.19	0.37	1.91		8.0274e-07	6.6154e-06	0.0208	0.0056	7.3458e-06	2.582e-05	0.2435	0.0825	0.0001	0.0001	0.033	0.0073	0.0006	0.0003	0.2174	0.0322
	413		Urea cycle; Arginine and Proline Metabolism	arginine	HMDB00517	232		0.93	1.03	1.12	0.81	1.15	1.41		0.4719	0.0878	0.904	0.1185	0.5976	0.08	0.5294	0.145	0.0088	0.0029	0.078	0.0144	0.0154	0.0035	0.0022	0.0009
	414			argininosuccinate	HMDB00052	16950		1.63	0.62	0.38	1.41	0.67	0.48		0.1454	0.0327	0.4587	0.0659	0.0623	0.0122	0.0096	0.0082	0.2133	0.0403	0.6139	0.0838	0.0498	0.0091	0.0059	0.002
	415			urea	HMDB00294	1176		3.99	1	0.25	5.75	1	0.17		0.0013	0.0007	---	---	0.0038	0.0012	0.0013	0.0019	0.0011	0.0006	---	---	0.001	0.0005	0.0011	0.0006
	417			ornithine	HMDB03374	6262		0.53	1.94	3.64	0.48	2.19	4.57		0.0053	0.0021	0.0087	0.0029	0.0317	0.0068	0.0004	0.001	1.9825e-05	3.5241e-05	1.6731e-05	4.5579e-05	0.0046	0.0014	3.9092e-07	2.7851e-06
	419			3-amino-2-piperidone	HMDB00323	5200225		0.37	5.02	13.52	0.33	5.47	16.78		0.0004	0.0003	6.9921e-05	0.0001	0.0152	0.0038	3.2557e-06	5.452e-05	0.001	0.0005	0.0004	0.0003	0.0294	0.0059	4.1277e-05	5.7383e-05
	421			2-oxoarginine*	HMDB04225	558		0.29	0.02	0.06	0.25	0.02	0.06		0.0003	0.0003	2.8229e-05	5.8299e-05	0.0002	0.0001	0.0002	0.0008	3.1275e-05	4.7534e-05	2.1244e-05	5.3879e-05	9.6566e-05	0.0001	2.5547e-05	4.3904e-05
	422			citrulline	HMDB00904	9750		0.09	0.06	0.7	0.08	0.06	0.77		2.5375e-05	5.1727e-05	2.5383e-05	5.5803e-05	3.0843e-07	3.9273e-06	0.0697	0.0336	1.2391e-05	2.9334e-05	1.6801e-05	4.5579e-05	1.4046e-05	3.8723e-05	0.1094	0.0194
	423			homoarginine	HMDB00670	9085		0.64	0.64	1	0.37	0.37	1		0.0007	0.0005	0.0007	0.0006	0.0007	0.0004	---	---	0.0011	0.0006	0.0011	0.0006	0.0011	0.0005	---	---
	425			proline	HMDB00162	145742		0.93	0.52	0.56	0.82	0.59	0.71		0.5987	0.1075	0.013	0.0039	0.0139	0.0035	0.0206	0.0138	0.0074	0.0025	0.0137	0.0037	1.8476e-05	4.3614e-05	0.0449	0.0096
	428			dimethylarginine (SDMA + ADMA)	HMDB01539	123831		2.63	3.39	1.29	2.31	3.85	1.66		0.0007	0.0005	0.0052	0.002	0.0001	9.1597e-05	0.3945	0.1153	6.0601e-06	2.2189e-05	0.0062	0.002	6.6754e-05	8.2241e-05	0.1005	0.0183
	429			N-acetylarginine	HMDB04620	67427		6.92	11.56	1.67	5.93	12.59	2.12		1.4281e-05	3.5246e-05	9.4759e-06	3.1586e-05	1.8174e-06	1.2137e-05	0.025	0.0163	0.0009	0.0005	7.0278e-05	0.0001	0.0002	0.0001	0.0006	0.0004
	435			N-delta-acetylornithine		9920500		0.37	0.16	0.43	0.3	0.13	0.42		0.0429	0.0121	0.004	0.0016	0.0075	0.0022	0.1745	0.0668	0.0084	0.0028	0.0018	0.0008	0.0077	0.002	0.0572	0.0118
	440			trans-4-hydroxyproline	HMDB00725	5810		0.5	0.53	1.05	0.44	0.58	1.31		0.0021	0.001	0.013	0.0039	0.0022	0.0008	0.8644	0.2148	2.0124e-05	3.5241e-05	0.0005	0.0004	0.0012	0.0005	0.002	0.0009
	442			pro-hydroxy-pro	HMDB06695	11673055		0.37	0.37	1	0.2	0.2	1		0.0753	0.019	0.0753	0.0152	0.0753	0.0142	---	---	0.062	0.0146	0.062	0.0121	0.062	0.0106	---	---
	445			N-methylproline		557		0.79	0.79	1	0.65	0.65	1		0.327	0.0656	0.327	0.0501	0.5419	0.0734	---	---	0.2015	0.0385	0.2015	0.0321	0.5417	0.0665	---	---
	446			N,N,N-trimethyl-alanylproline betaine (TMAP)				0.88	0.34	0.38	0.75	0.38	0.51		0.4007	0.0767	0.0254	0.0065	0.0592	0.0118	0.0364	0.0214	0.2582	0.0474	0.047	0.0098	0.056	0.01	0.0962	0.0176
	448			N-monomethylarginine	HMDB29416	132862		3.7	4.48	1.21	3.3	5.17	1.57		0.0004	0.0003	0.0016	0.0008	0.0001	9.4912e-05	0.5549	0.1502	1.7339e-05	3.4066e-05	0.003	0.0012	8.5196e-07	9.4029e-06	0.1599	0.0266
	454		Creatine Metabolism	guanidinoacetate	HMDB00128	763		1	1	1	1	1	1		---	---	---	---	---	---	---	---	---	---	---	---	---	---	---	---
	455			creatine	HMDB00064	586		0.15	0	0.01	0.13	0	0.01		8.4385e-06	2.845e-05	0.0004	0.0004	1.6646e-05	3.9385e-05	0.001	0.0017	1.5363e-06	1.547e-05	0.0004	0.0003	2.215e-05	4.4572e-05	0.0012	0.0006
	456			creatinine	HMDB00562	588		1.1	0.02	0.02	0.96	0.02	0.03		0.4332	0.0815	2.5712e-09	1.7523e-07	0.1396	0.0233	4.9086e-07	2.4246e-05	0.6806	0.1101	2.006e-08	1.3605e-06	0.0108	0.0026	1.8278e-08	5.209e-07
	463		Polyamine Metabolism	putrescine	HMDB01414	1045		0.25	2.03	8.04	0.24	2.48	10.31		0.0854	0.0208	0.1137	0.0213	0.2253	0.0346	2.956e-05	0.0003	0.0421	0.0105	0.0563	0.0113	0.2309	0.032	3.0552e-07	2.4877e-06
	464			N-acetylputrescine	HMDB02064	122356		0.09	0.09	1	0.09	0.09	1		0.0032	0.0014	0.0032	0.0014	0.0032	0.0011	---	---	0.0011	0.0006	0.0011	0.0006	0.0011	0.0005	---	---
	468			N-acetyl-isoputreanine				0.57	0.57	1	0.34	0.34	1		0.0722	0.0185	0.0722	0.0147	0.6193	0.0827	---	---	0.0594	0.014	0.0594	0.0118	0.6563	0.0783	---	---
	469			spermidine	HMDB01257	1102		1.06	3.35	3.15	0.8	3.21	3.99		0.6819	0.1196	0.3418	0.0522	0.7474	0.0973	0.2702	0.0872	0.5008	0.0839	0.2253	0.0354	0.5214	0.0644	0.1289	0.0224
	474			(N(1) + N(8))-acetylspermidine				0.34	0.34	1	0.32	0.32	1		9.829e-05	0.0001	9.829e-05	0.0001	9.829e-05	8.992e-05	---	---	0.0022	0.001	0.0022	0.0009	0.0022	0.0008	---	---
	476			spermine	HMDB01256	1103		1.92	0.88	0.46	1.51	0.92	0.61		0.5797	0.1046	0.5534	0.0771	0.1618	0.0265	0.3702	0.1139	0.6646	0.1082	0.6854	0.0928	0.0841	0.0134	0.499	0.0635
	479			5-methylthioadenosine (MTA)	HMDB01173	439176		0.49	0.81	1.66	0.42	0.86	2.07		0.0043	0.0018	0.2842	0.0445	0.1199	0.0207	0.098	0.0429	0.0038	0.0014	0.3728	0.0551	0.795	0.0934	0.0035	0.0013
	483			4-acetamidobutanoate	HMDB03681	18189		0.79	0.67	0.84	0.72	0.5	0.69		0.1327	0.0303	0.0347	0.0082	0.5145	0.0701	0.0899	0.0399	0.0735	0.0166	0.0028	0.0011	0.6062	0.0732	0.0727	0.014
	485		Guanidino and Acetamido Metabolism	4-guanidinobutanoate	HMDB03464	500		0.05	0.13	2.99	0.04	0.15	3.61		5.2286e-06	2.0833e-05	0.001	0.0007	3.1011e-06	1.4793e-05	0.019	0.0133	1.8316e-07	6.8697e-06	0.0001	0.0001	5.6915e-07	9.4029e-06	0.0008	0.0005
	488		Glutathione Metabolism	glutathione, reduced (GSH)	HMDB00125	124886		0.99	2.42	2.45	0.86	2.64	3.07		0.9732	0.1634	0.007	0.0025	0.2683	0.0405	0.0063	0.006	0.3958	0.0674	0.0036	0.0013	0.0693	0.0116	4.9522e-07	3.1362e-06
	489			glutathione, oxidized (GSSG)	HMDB03337	65359		0.53	0.37	0.7	0.46	0.39	0.86		0.0071	0.0026	0.0051	0.002	0.0058	0.0018	0.1164	0.0494	0.0296	0.0077	0.0166	0.0042	0.0856	0.0136	0.1859	0.0287
	492			cysteine-glutathione disulfide	HMDB00656	4247235		0.36	0.49	1.36	0.32	0.54	1.7		0.0003	0.0003	0.0369	0.0086	0.0129	0.0033	0.4111	0.1193	0.0023	0.001	0.0636	0.0124	0.0695	0.0116	0.1373	0.0237
	493			S-methylglutathione		3605667		0.4	3.89	9.8	0.3	4.19	14.09		0.0004	0.0003	0.0006	0.0005	0.904	0.1157	0.0003	0.0009	0.0013	0.0006	0.0008	0.0005	0.9149	0.1058	1.5385e-07	1.5441e-06
	494			S-lactoylglutathione	HMDB01066	440018		0.29	0.29	1	0.2	0.2	1		0.1413	0.032	0.1413	0.0259	0.1413	0.0235	---	---	0.0585	0.0139	0.0585	0.0117	0.0585	0.0101	---	---
	495			cysteinylglycine	HMDB00078	439498		0.83	1.82	2.2	0.72	2	2.8		0.2371	0.0486	0.013	0.0039	0.9546	0.1212	0.006	0.006	0.0182	0.0051	0.0015	0.0008	0.2162	0.0301	0.0002	0.0002
	498			5-oxoproline	HMDB00267	7405		0.4	1.34	3.4	0.34	1.48	4.39		0.0041	0.0017	0.1441	0.0262	0.2188	0.0338	0.0003	0.0009	0.0107	0.0034	0.112	0.0197	0.5948	0.0722	2.196e-05	4.3904e-05
	501			2-hydroxybutyrate/2-hydroxyisobutyrate				0.28	0.16	0.57	0.23	0.16	0.69		0.013	0.0043	0.001	0.0007	0.005	0.0015	0.2769	0.0887	0.0014	0.0007	0.0005	0.0004	0.0174	0.0038	0.2131	0.0318
	506			S-(1,2-dicarboxyethyl)glutathione		9802383		0.55	0.25	0.45	0.47	0.27	0.56		0.0079	0.0029	0.0038	0.0016	0.1563	0.0258	0.0202	0.0137	0.0098	0.0031	0.0005	0.0003	0.5996	0.0725	0.0084	0.0027
	507			4-hydroxy-nonenal-glutathione				1.37	1.47	1.07	1.22	1.65	1.36		0.2118	0.0445	0.1764	0.0305	0.6708	0.0885	0.7954	0.2026	0.2394	0.0441	0.0355	0.0078	0.2398	0.0329	0.0291	0.0067
	509			CoA-glutathione*		11953788		0.11	0.11	1	0.09	0.09	1		0.001	0.0006	0.001	0.0007	0.001	0.0005	---	---	0.0025	0.0011	0.0025	0.001	0.0025	0.0009	---	---
	547	Peptide	Gamma-glutamyl Amino Acid	gamma-glutamylalanine	HMDB29142	440103		0.04	0.04	1	0.02	0.02	1		9.7327e-06	3.0469e-05	9.7327e-06	3.1586e-05	9.7327e-06	3.0952e-05	---	---	4.9482e-05	6.6599e-05	4.9482e-05	9.8139e-05	4.9482e-05	6.8446e-05	---	---
	548			gamma-glutamylcysteine	HMDB01049	842		0.59	3.33	5.69	0.5	3.71	7.36		0.0052	0.002	0.0004	0.0004	0.0008	0.0004	4.4823e-05	0.0003	0.0143	0.0042	0.0009	0.0005	0.0328	0.0064	0.0002	0.0001
	549			gamma-glutamylglutamate	HMDB11737	92865		0.09	0.21	2.39	0.1	0.24	2.5		0.0028	0.0013	0.0142	0.0042	0.0028	0.001	0.1898	0.0682	0.0041	0.0015	0.0243	0.0057	0.0041	0.0013	0.1817	0.0286
	550			gamma-glutamylglutamine	HMDB11738	150914		0.79	0.79	1	0.83	0.83	1		0.391	0.0752	0.391	0.0571	0.391	0.0547	---	---	0.391	0.0667	0.391	0.0559	0.391	0.0503	---	---
	551			gamma-glutamylglycine	HMDB11667	165527		0.06	0.53	9.06	0.07	0.62	9.3		8.6074e-07	6.6154e-06	0.1787	0.0308	0.0003	0.0002	0.1374	0.0563	8.7707e-05	9.0579e-05	0.2272	0.0356	1.8258e-06	1.3778e-05	0.1698	0.0277
	553			gamma-glutamylisoleucine*	HMDB11170	14253342		0.32	2.51	7.94	0.27	2.82	10.51		0.0042	0.0017	0.02	0.0055	0.1493	0.0247	0.0005	0.0012	0.0013	0.0006	0.0165	0.0042	0.4907	0.0613	0.0004	0.0003
	554			gamma-glutamylleucine	HMDB11171	151023		1.27	4.11	3.24	1.1	4.58	4.17		0.2109	0.0445	0.0011	0.0007	0.0029	0.001	0.0031	0.0038	0.5226	0.0872	0.0012	0.0006	0.0081	0.0021	0.0031	0.0012
	562			gamma-glutamylvaline	HMDB11172	7015683		0.68	5.01	7.39	0.51	7	13.81		0.391	0.0752	0.0039	0.0016	0.391	0.0547	0.0043	0.0046	0.391	0.0667	0.0069	0.0022	0.391	0.0503	0.0006	0.0004
	728		Dipeptide	glycylleucine	HMDB00759	92843		7.48	16.24	2.17	8.8	25.53	2.9		0.0004	0.0003	0.0124	0.0038	2.4068e-05	4.7275e-05	0.3648	0.1125	3.8083e-06	2.0452e-05	0.0098	0.0029	3.7323e-07	9.4029e-06	0.2335	0.034
	738			glycylvaline	HMDB28854	97417		5.37	7.32	1.36	8.07	14.6	1.81		0.0011	0.0006	0.0154	0.0045	0.0002	0.0002	0.7251	0.1872	8.4996e-05	9.0144e-05	0.0082	0.0025	1.9512e-05	4.3614e-05	0.4011	0.0517
	762			isoleucylglycine	HMDB28907	342532		6.92	19.21	2.78	5.97	22.01	3.68		0.0004	0.0003	0.0062	0.0023	3.5284e-07	3.9273e-06	0.1331	0.0549	4.7653e-06	2.0462e-05	0.0059	0.0019	3.2109e-06	1.7441e-05	0.087	0.0162
	781			leucylglycine	HMDB28929	79070		29.78	65.32	2.19	35.65	104.41	2.93		0.0003	0.0002	0.0012	0.0007	6.6801e-05	7.5614e-05	0.1365	0.0562	2.6906e-05	4.4232e-05	0.001	0.0006	7.8637e-06	2.6373e-05	0.0755	0.0143
	830			phenylalanylalanine		5488196		5.02	14.71	2.93	5.32	20.87	3.92		0.0031	0.0014	0.0065	0.0024	0.0002	0.0002	0.0766	0.0358	0.0002	0.0002	0.0044	0.0016	0.0001	0.0001	0.0447	0.0096
	835			phenylalanylglycine	HMDB28995	98207		18.28	51.82	2.84	19.36	72.18	3.73		1.0701e-05	3.1269e-05	0.0036	0.0015	0.0001	0.0001	0.2463	0.0828	3.8392e-05	5.4257e-05	0.0026	0.0011	0.0003	0.0002	0.1631	0.0269
	855			prolylglycine	HMDB11178	6426709		1.8	2.24	1.25	1.59	2.6	1.63		0.0624	0.0163	0.079	0.0158	0.0084	0.0024	0.6967	0.1811	0.0703	0.0162	0.0513	0.0104	0.004	0.0012	0.3017	0.0421
	920			tyrosylglycine	HMDB29105	259323		4.55	10.96	2.41	5.25	17.04	3.25		0.0001	0.0002	0.0214	0.0058	0.0003	0.0002	0.3455	0.1074	0.0011	0.0006	0.0148	0.0039	0.0002	0.0002	0.2276	0.0333
	938			valylglycine	HMDB29127	136487		9.41	21.74	2.31	10.21	30.98	3.03		0.0004	0.0003	0.0088	0.0029	1.2029e-05	3.4929e-05	0.2988	0.0944	5.9029e-05	7.2046e-05	0.0068	0.0022	6.0465e-05	7.8018e-05	0.1782	0.0286
	1038		Acetylated Peptides	phenylacetylglycine	HMDB00821	68144		1.06	0.46	0.44	0.93	0.52	0.56		0.7324	0.1276	0.0021	0.001	0.8632	0.1113	0.0019	0.0024	0.1728	0.0345	0.0073	0.0023	0.0376	0.0072	0.0108	0.0032
	1071	Carbohydrate	Glycolysis, Gluconeogenesis, and Pyruvate Metabolism	glucose	HMDB00122	5793		1.1	0.1	0.09	1	0.08	0.08		0.1972	0.0423	0.391	0.0571	0.5734	0.0771	0.0001	0.0007	0.2025	0.0385	0.391	0.0559	0.4213	0.0535	2.5075e-05	4.3904e-05
	1072			glucose 6-phosphate	HMDB01401	5958		0.56	0.6	1.06	0.51	0.67	1.32		0.9048	0.1536	0.9185	0.1197	0.9213	0.1174	0.9768	0.2361	0.9577	0.1484	0.7789	0.1044	0.9388	0.1079	0.4187	0.0539
	1078			fructose 1,6-diphosphate/glucose 1,6-diphosphate/myo-inositol diphosphates				0.01	0.1	8.62	0.01	0.12	12.69		0.0002	0.0002	0.0095	0.0031	0.0002	0.0001	0.0191	0.0133	5.5237e-05	7.0506e-05	0.012	0.0033	0.0002	0.0001	0.0114	0.0032
	1080			dihydroxyacetone phosphate (DHAP)	HMDB01473	668		0.02	0	0.24	0.02	0	0.28		0.0001	0.0002	3.6501e-06	2.2615e-05	0.0003	0.0002	0.0058	0.0058	9.4681e-06	2.63e-05	6.2804e-07	7.0991e-06	0.0003	0.0002	0.0003	0.0002
	1085			3-phosphoglycerate	HMDB00807	724		8.06	61.31	7.61	7.56	72.7	9.62		0.0112	0.0038	0.001	0.0007	0.0015	0.0006	0.0004	0.0011	0.0131	0.0039	0.001	0.0005	0.0022	0.0008	0.0002	0.0002
	1086			phosphoenolpyruvate (PEP)	HMDB00263	1005		0.54	8.35	15.37	0.53	10.1	19.15		0.3936	0.0755	0.0066	0.0024	0.0095	0.0026	3.7612e-05	0.0003	0.253	0.0465	0.0019	0.0009	0.0051	0.0015	0.0001	0.0001
	1087			pyruvate	HMDB00243	1060		0.06	0.02	0.26	0.05	0.02	0.33		3.1654e-05	6.0319e-05	6.2583e-06	3.0369e-05	0.0004	0.0002	5.5296e-05	0.0003	1.326e-05	2.9334e-05	1.6783e-07	2.2766e-06	4.4294e-05	6.8446e-05	0.0001	0.0001
	1088			lactate	HMDB00190	612		0.92	0.11	0.11	0.8	0.11	0.14		0.4476	0.0838	3.2817e-05	6.3636e-05	0.9422	0.1199	1.5837e-05	0.0002	0.2084	0.0395	0.0003	0.0003	0.4453	0.0563	0.0001	0.0001
	1091			glycerate	HMDB00139	752		52.19	10.73	0.21	45.56	11.55	0.25		0.0001	0.0001	0.0015	0.0008	5.8366e-05	7.4136e-05	0.009	0.008	0.0005	0.0003	0.0004	0.0003	4.7892e-05	6.8446e-05	0.008	0.0026
	1094		Pentose Phosphate Pathway	6-phosphogluconate	HMDB01316	91493		0.66	6.11	9.29	0.65	7.08	10.81		0.1459	0.0327	0.005	0.002	0.8664	0.1115	0.0011	0.0018	0.1469	0.03	0.0078	0.0024	0.4555	0.0574	0.0016	0.0007
	1098			ribulose/xylulose 5-phosphate				0.47	0.47	1	0.41	0.41	1		0.391	0.0752	0.391	0.0571	0.391	0.0547	---	---	0.391	0.0667	0.391	0.0559	0.391	0.0503	---	---
	1101			ribose 5-phosphate	HMDB01548			0.25	4.91	19.53	0.2	5.49	27.25		0.001	0.0006	0.316	0.049	0.0262	0.0058	0.0641	0.0321	0.0006	0.0004	0.3605	0.0536	0.0797	0.0128	0.0667	0.0129
	1103			ribose 1-phosphate	HMDB01489	439236		0.43	4.93	11.56	0.4	5.57	13.82		0.0183	0.0058	1.1882e-05	3.608e-05	0.1756	0.0282	0.0004	0.0011	0.039	0.0098	3.7046e-06	2.5125e-05	0.1326	0.0202	0.0019	0.0008
	1105			sedoheptulose-7-phosphate	HMDB01068	616		0.11	8.84	76.98	0.13	11.04	86.55		0.2168	0.0454	0.0276	0.0069	0.0822	0.0153	0.0021	0.0027	0.2324	0.0433	0.0201	0.005	0.0627	0.0107	0.003	0.0011
	1109		Pentose Metabolism	ribose	HMDB00283	5779		10.67	4.14	0.39	9.6	4.35	0.45		0.0008	0.0005	0.0557	0.012	0.2482	0.0378	0.0675	0.0332	0.0009	0.0005	0.0175	0.0044	0.1863	0.0265	0.0653	0.0128
	1110			ribitol	HMDB00508	6912		2.14	1.04	0.49	1.89	1.18	0.63		0.012	0.004	0.86	0.1138	0.0043	0.0014	0.0131	0.0101	0.0112	0.0035	0.4408	0.0624	0.0017	0.0007	0.0403	0.0088
	1111			ribonate	HMDB00867	5460677		0.14	0.42	3.03	0.12	0.48	3.9		0.0004	0.0003	0.0166	0.0048	0.0048	0.0015	0.0005	0.0012	0.001	0.0006	0.0379	0.0082	0.0115	0.0027	2.3823e-05	4.3904e-05
	1112			ribulose/xylulose		5289590		1.22	0.6	0.49	1.03	0.63	0.61		0.3502	0.0699	0.1098	0.0208	0.037	0.0078	0.0345	0.0206	0.7016	0.1124	0.1748	0.0291	0.1524	0.0224	0.0101	0.0031
	1125			arabitol/xylitol		6912		0.94	0.48	0.51	0.84	0.54	0.64		0.8778	0.15	0.0137	0.0041	0.4132	0.0575	0.008	0.0074	0.4135	0.07	0.0188	0.0047	0.1443	0.0214	0.0135	0.0036
	1131			arabonate/xylonate				0.42	0.1	0.23	0.38	0.1	0.27		0.0006	0.0004	0.0001	0.0002	0.023	0.0053	0.0013	0.0019	0.0009	0.0005	8.545e-06	2.8977e-05	0.0305	0.006	0.0001	0.0001
	1135			ribulonate/xylulonate/lyxonate*				0.91	0.77	0.85	0.81	0.72	0.89		0.4266	0.0804	0.0484	0.0106	0.4507	0.0623	0.1641	0.0637	0.0932	0.0202	0.025	0.0058	0.1703	0.0245	0.379	0.0507
	1189		Fructose, Mannose and Galactose Metabolism	fructose	HMDB00660	5984		18.85	1.31	0.07	17.58	1.41	0.08		0.0082	0.003	0.6058	0.0836	0.0097	0.0026	0.0099	0.0084	0.0069	0.0024	0.5629	0.0779	0.0069	0.0019	0.011	0.0032
	1194			mannitol/sorbitol	HMDB00247	5780		0.71	369.04	523.13	0.62	406.81	660.5		0.3898	0.0752	2.3929e-06	2.2615e-05	0.3133	0.0465	5.105e-05	0.0003	0.2993	0.0536	7.7668e-06	2.8977e-05	0.5646	0.0689	9.8412e-06	2.9522e-05
	1195			mannose	HMDB00169	18950		1.6	0.94	0.59	1.6	1.19	0.74		0.2075	0.0439	0.6195	0.0851	0.3309	0.0486	0.0537	0.0282	0.2027	0.0385	0.3381	0.0505	0.1972	0.0279	0.1391	0.0239
	1205			galactitol (dulcitol)	HMDB00107	11850		1.2	2628.54	2195.29	1.07	3036.38	2829.47		0.2511	0.051	2.4585e-05	5.5803e-05	0.001	0.0005	2.0426e-07	2.3943e-05	0.2783	0.0505	2.1449e-05	5.3879e-05	0.0002	0.0002	5.6458e-06	1.8929e-05
	1206			galactose 1-phosphate	HMDB00645	123912		0.23	363.1	1553.19	0.14	417.11	3075.12		0.0952	0.0228	0.0002	0.0002	0.0952	0.0171	7.3462e-05	0.0004	0.0385	0.0097	0.0001	0.0001	0.0445	0.0083	8.4601e-05	9.8409e-05
	1215			galactonate	HMDB00565	128869		4.77	1724.01	361.14	4.19	1841.21	439.42		1.4461e-05	3.5246e-05	3.5543e-06	2.2615e-05	0.0011	0.0005	3.2225e-06	5.452e-05	0.0001	0.0001	5.7146e-08	1.9379e-06	0.0002	0.0001	4.3185e-08	7.9106e-07
	1222		Nucleotide Sugar	UDP-glucose	HMDB00286	8629		0.04	0.19	4.43	0.04	0.22	5.54		0.0001	0.0002	0.0044	0.0018	0.0095	0.0026	0.004	0.0044	1.9654e-05	3.5241e-05	0.0019	0.0009	0.0048	0.0014	0.0008	0.0005
	1226			UDP-galactose	HMDB00302	18068		0.03	11.04	367.7	0.03	13.65	492.24		0.0002	0.0002	0.0061	0.0023	0.0051	0.0016	5.494e-05	0.0003	0.0001	0.0001	0.0085	0.0026	0.0011	0.0005	8.3742e-05	9.8409e-05
	1227			UDP-glucuronate	HMDB00935	17473		0.11	1.09	10.36	0.09	1.31	14.96		0.0009	0.0006	0.8302	0.1101	0.0067	0.002	0.0147	0.011	7.2675e-05	8.131e-05	0.9679	0.1253	0.0002	0.0002	0.0111	0.0032
	1230			guanosine 5'-diphospho-fucose				0.11	0.44	3.99	0.09	0.46	5.33		1.7521e-05	3.9381e-05	0.0189	0.0053	0.0075	0.0022	0.0071	0.0066	0.0002	0.0002	0.0019	0.0009	0.0101	0.0025	0.0002	0.0001
	1234			UDP-N-acetylglucosamine/galactosamine				0.03	1.42	47.31	0.03	1.76	63.8		3.5367e-05	6.2513e-05	0.5098	0.0721	0.0001	9.7124e-05	0.0803	0.0369	0.0001	0.0001	0.586	0.0806	2.0618e-05	4.3614e-05	0.0735	0.0141
	1235			cytidine 5'-monophospho-N-acetylneuraminic acid	HMDB01176	448209		0.05	0.06	1.25	0.06	0.06	1.08		6.2005e-05	9.5354e-05	5.3163e-05	8.8371e-05	6.2005e-05	7.529e-05	0.391	0.1149	0.0003	0.0003	9.0925e-05	0.0001	0.0003	0.0002	0.3164	0.0439
	1247		Aminosugar Metabolism	glucuronate	HMDB00127	444791		4.82	0.82	0.17	4.29	0.84	0.2		0.0023	0.0011	0.4962	0.0707	0.4617	0.0633	0.0045	0.0048	0.0022	0.001	0.531	0.0738	0.2023	0.0285	0.0047	0.0017
	1252			N-acetylglucosamine 6-phosphate	HMDB02817	439219		1.61	7.75	4.8	1.46	9.21	6.31		0.0773	0.0193	0.0073	0.0025	0.0037	0.0012	0.0294	0.0182	0.0806	0.018	0.01	0.0029	0.0009	0.0004	0.0253	0.006
	1253			N-acetyl-glucosamine 1-phosphate	HMDB01367	440364		0.69	2.7	3.9	0.6	3.04	5.02		0.2393	0.0489	0.0207	0.0056	0.121	0.0208	0.0081	0.0074	0.1746	0.0348	0.0211	0.0051	0.094	0.0147	0.0069	0.0023
	1259			N-acetylneuraminate	HMDB00230	439197		0.2	0.33	1.64	0.17	0.34	1.99		4.1885e-05	6.9274e-05	0.0389	0.0089	2.6941e-06	1.384e-05	0.4773	0.1329	0.0007	0.0004	0.0223	0.0052	0.0009	0.0004	0.1686	0.0276
	1270			N-acetylglucosaminylasparagine	HMDB00489	123826		0.16	0.71	4.37	0.1	0.7	7.16		5.6528e-05	8.8484e-05	0.2748	0.0432	5.6528e-05	7.4023e-05	0.1829	0.0672	5.1426e-05	6.7911e-05	0.264	0.0406	5.1426e-05	6.8988e-05	0.1824	0.0286
	1271			erythronate*	HMDB00613	2781043		0.42	0.12	0.29	0.37	0.13	0.36		0.0644	0.0168	0.0013	0.0008	0.2233	0.0344	0.0056	0.0057	0.0424	0.0105	0.0015	0.0007	0.3619	0.0478	0.0124	0.0034
	1273			N-acetylglucosamine/N-acetylgalactosamine	HMDB00215	24139		20.84	18.93	0.91	18.57	21.29	1.15		0.0013	0.0007	0.001	0.0007	0.0014	0.0006	0.5851	0.1555	0.0021	0.0009	0.0015	0.0008	0.0012	0.0005	0.1012	0.0184
	1274			N-glycolylneuraminate	HMDB00833	123802		232.98	191.35	0.82	323.77	335.42	1.04		1.3767e-05	3.5246e-05	3.3615e-05	6.3636e-05	5.1307e-06	1.9036e-05	0.2587	0.0859	2.5584e-07	6.8697e-06	1.4943e-07	2.2766e-06	2.9779e-07	9.4029e-06	0.3717	0.0503
	1279	Energy	TCA Cycle	citrate	HMDB00094	311		0.92	0.02	0.02	0.83	0.02	0.03		0.9059	0.1536	0.0002	0.0002	0.0073	0.0021	0.0005	0.0012	0.8092	0.1283	0.0003	0.0003	0.0071	0.0019	0.0014	0.0006
	1281			aconitate [cis or trans]				1.17	0.01	0.01	1.03	0.02	0.02		0.4142	0.0784	0.0003	0.0004	0.0259	0.0058	0.0001	0.0006	0.5144	0.086	0.0003	0.0003	0.0299	0.0059	0.0009	0.0005
	1285			alpha-ketoglutarate	HMDB00208	51		7.91	2.08	0.26	6.77	2.29	0.34		7.2924e-05	0.0001	0.0085	0.0029	0.0002	0.0001	0.0007	0.0015	0.0003	0.0003	0.0095	0.0028	4.9887e-05	6.8446e-05	3.8609e-05	5.6425e-05
	1288			succinate	HMDB00254	1110		0.8	1.37	1.7	0.76	1.48	1.94		0.1216	0.0281	0.1103	0.0208	0.1216	0.0208	0.0276	0.0175	0.232	0.0433	0.065	0.0126	0.232	0.032	0.0025	0.001
	1289			fumarate	HMDB00134	444972		2.39	1.44	0.6	2.11	1.58	0.75		0.0428	0.0121	0.2538	0.0403	0.0235	0.0054	0.063	0.0317	0.0571	0.0136	0.139	0.0237	0.017	0.0037	0.036	0.0081
	1291			malate	HMDB00156	525		2.71	1.31	0.49	2.38	1.43	0.6		0.029	0.0086	0.3559	0.0541	0.0251	0.0057	0.0249	0.0163	0.0403	0.0101	0.1935	0.0312	0.0181	0.0039	0.0061	0.0021
	1301			2-methylcitrate/homocitrate				0.58	0.17	0.29	0.5	0.18	0.36		0.0112	0.0038	0.0001	0.0002	0.0165	0.004	0.0008	0.0016	0.0243	0.0065	0.0008	0.0005	0.1572	0.0229	7.5819e-05	9.3944e-05
	1304		Oxidative Phosphorylation	acetylphosphate	HMDB01494	186		0.24	1.42	6.03	0.2	1.64	8.16		0.0029	0.0013	0.1568	0.0278	0.8939	0.1146	0.0012	0.0018	0.0002	0.0002	0.0403	0.0086	0.578	0.0703	1.9644e-05	4.3063e-05
	1306			phosphate	HMDB01429	1061		1.26	1.21	0.96	1.12	1.35	1.2		0.1138	0.0264	0.3062	0.0478	0.0616	0.0121	0.7385	0.1899	0.1702	0.0341	0.0096	0.0028	0.0018	0.0007	0.0148	0.0039
	1311	Lipid	Fatty Acid Metabolism	acetyl CoA	HMDB01206	444493		0.02	0.02	1	0.02	0.02	1		0.0147	0.0048	0.0147	0.0043	0.0147	0.0037	---	---	0.0129	0.0039	0.0129	0.0035	0.0129	0.003	---	---
	1325		Medium Chain Fatty Acid	caproate (6:0)	HMDB00535	8892		0.55	0.09	0.17	0.38	0.06	0.16		0.4589	0.0858	0.0712	0.0146	0.3325	0.0486	0.262	0.0859	0.2997	0.0536	0.0366	0.008	0.3613	0.0478	0.2743	0.0386
	1354		Long Chain Monounsaturated Fatty Acid	palmitoleate (16:1n7)	HMDB03229	445638		1.36	1.75	1.28	1.19	1.92	1.62		0.2333	0.048	0.0631	0.0132	0.0745	0.0141	0.3181	0.0997	0.2877	0.052	0.0202	0.005	0.0192	0.0042	0.0018	0.0008
	1364			10-nonadecenoate (19:1n9)	HMDB13622	5312513		4.36	1.74	0.4	3.75	1.91	0.51		0.0047	0.0019	0.1027	0.0198	0.0003	0.0002	0.0364	0.0214	0.0012	0.0006	0.0034	0.0013	0.0003	0.0002	0.0201	0.0049
	1367			eicosenoate (20:1)	HMDB02231	5282768		7.13	1.63	0.23	6.05	1.76	0.29		0.0019	0.0009	0.1557	0.0277	4.837e-05	7.0225e-05	0.0053	0.0055	0.0005	0.0003	0.0079	0.0025	0.0002	0.0002	0.0017	0.0008
	1371			erucate (22:1n9)	HMDB02068	5281116		8.08	2.16	0.27	6.89	2.28	0.33		0.0014	0.0008	0.1405	0.0258	6.5081e-05	7.5614e-05	0.0142	0.0107	0.0004	0.0003	0.0504	0.0103	0.0005	0.0003	0.0103	0.0031
	1384		Long Chain Polyunsaturated Fatty Acid (n3 and n6)	eicosapentaenoate (EPA; 20:5n3)	HMDB01999	446284		10.37	8.86	0.85	9.23	10	1.08		0.0019	0.0009	0.0023	0.0011	0.0013	0.0006	0.5068	0.1401	0.0029	0.0012	0.0028	0.0011	0.0004	0.0002	0.2234	0.0329
	1385			heneicosapentaenoate (21:5n3)		11998573		2.74	1.22	0.45	2.38	1.35	0.57		0.1072	0.0251	0.1817	0.031	0.0152	0.0038	0.1742	0.0668	0.098	0.0211	0.2062	0.0328	0.0106	0.0026	0.2398	0.0347
	1386			docosapentaenoate (n3 DPA; 22:5n3)	HMDB06528	6441454		11.98	11.54	0.96	10.27	12.39	1.21		0.0024	0.0011	0.0027	0.0012	0.0032	0.0011	0.8775	0.2166	0.0029	0.0012	0.002	0.0009	0.0015	0.0006	0.5254	0.0664
	1387			docosahexaenoate (DHA; 22:6n3)	HMDB02183	445580		9.77	11.47	1.17	8.41	12.38	1.47		0.0013	0.0007	0.001	0.0007	0.0014	0.0006	0.6859	0.1791	0.0017	0.0008	0.0009	0.0005	0.0007	0.0003	0.1217	0.0213
	1389			nisinate (24:6n3)	HMDB02007	11792612		1	1	1	1	1	1		---	---	---	---	---	---	---	---	---	---	---	---	---	---	---	---
	1394			dihomo-linoleate (20:2n6)	HMDB05060	6439848		0.55	0.47	0.85	0.48	0.51	1.07		0.1568	0.0348	0.0748	0.0152	0.3009	0.045	0.8365	0.2104	0.0411	0.0103	0.0458	0.0096	0.5344	0.0658	0.7428	0.0905
	1396			dihomo-linolenate (20:3n3 or n6)	HMDB02925	5280581		5.85	3.67	0.63	5.11	4.09	0.8		0.0108	0.0037	0.028	0.007	0.0104	0.0028	0.2203	0.0766	0.011	0.0034	0.0222	0.0052	0.0048	0.0014	0.3769	0.0507
	1397			arachidonate (20:4n6)	HMDB01043	444899		1	2.69	2.69	1	4.53	4.53		---	---	0.0172	0.0049	---	---	0.0172	0.0121	---	---	0.0001	0.0002	---	---	0.0001	0.0001
	1398			docosatrienoate (22:3n6)*				0.27	0.21	0.77	0.24	0.22	0.91		0.0417	0.0118	0.0281	0.007	0.0168	0.0041	0.4256	0.1223	0.0158	0.0045	0.0246	0.0057	0.0219	0.0047	0.5471	0.0688
	1399			adrenate (22:4n6)	HMDB02226	5497181		3	5.38	1.8	3.02	6.49	2.15		0.0115	0.0039	0.0218	0.0058	0.0016	0.0006	0.3373	0.1052	0.0045	0.0016	0.0023	0.001	0.002	0.0008	0.0799	0.015
	1401			docosadienoate (22:2n6)	HMDB61714	5282807		1.68	0.51	0.31	1.42	0.55	0.39		0.2353	0.0483	0.1109	0.0209	0.1002	0.0178	0.0287	0.0179	0.237	0.0439	0.0793	0.0146	0.0475	0.0087	0.0164	0.0042
	1403			mead acid (20:3n9)	HMDB10378	5312531		0.4	0.45	1.11	0.36	0.49	1.35		0.1452	0.0327	0.1854	0.0311	0.4846	0.0663	0.9071	0.222	0.0671	0.0156	0.1701	0.0284	0.6323	0.0757	0.2164	0.0321
	1480		Fatty Acid, Dicarboxylate	glutarate (C5-DC)	HMDB00661	743		0.77	0.33	0.43	0.71	0.38	0.53		0.7445	0.1295	0.0488	0.0107	0.3877	0.0547	0.0065	0.0061	0.4321	0.073	0.0412	0.0088	0.5078	0.063	0.0006	0.0004
	1484			2-hydroxyglutarate	HMDB0059655	43		0.48	0.08	0.17	0.41	0.09	0.21		0.0251	0.0076	6.4051e-05	9.9209e-05	0.0102	0.0028	0.0002	0.0008	0.025	0.0067	0.0011	0.0006	0.027	0.0055	5.5516e-08	7.9106e-07
	1488			2-hydroxyadipate	HMDB00321	193530		0.11	0.11	1	0.09	0.09	1		0.0018	0.0009	0.0018	0.0009	0.0005	0.0003	---	---	0.001	0.0005	0.001	0.0005	0.0005	0.0003	---	---
	1489			3-hydroxyadipate*	HMDB00345	151913		0.18	0.16	0.89	0.18	0.16	0.88		0.0104	0.0036	0.0121	0.0037	0.0214	0.005	0.391	0.1149	0.0023	0.001	0.0046	0.0016	0.0114	0.0027	0.391	0.0507
	1500			azelate (C9-DC)	HMDB00784	2266		1.05	2.01	1.92	0.99	2.25	2.26		0.9142	0.1547	0.4553	0.0657	0.3388	0.0492	0.4444	0.1265	0.8301	0.1309	0.3814	0.0559	0.5011	0.0624	0.3399	0.0466
	1589		Fatty Acid Metabolism (also BCAA Metabolism)	butyrylcarnitine (C4)	HMDB02013	439829		0	0	1	0	0	1		3.7586e-05	6.3359e-05	3.7586e-05	6.5681e-05	3.7586e-05	6.6056e-05	---	---	4.8264e-06	2.0462e-05	4.8264e-06	2.518e-05	4.8264e-06	1.9424e-05	---	---
	1592			propionylcarnitine (C3)	HMDB00824	107738		0.14	0.04	0.3	0.13	0.02	0.16		0.0066	0.0025	0.002	0.001	0.0023	0.0009	0.0005	0.0012	0.0063	0.0022	0.0011	0.0006	0.0042	0.0013	0.0001	0.0001
	1629		Fatty Acid Metabolism (Acyl Carnitine, Short Chain)	acetylcarnitine (C2)	HMDB00201	1		0.14	0	0.02	0.12	0	0.03		0.0012	0.0007	9.9578e-05	0.0001	0.0037	0.0012	2.2208e-05	0.0003	0.0019	0.0009	0.0001	0.0001	0.0072	0.0019	3.3665e-06	1.2792e-05
	1641		Fatty Acid Metabolism (Acyl Carnitine, Long Chain Saturated)	myristoylcarnitine (C14)	HMDB05066	6426854		0.66	0.26	0.39	0.53	0.17	0.33		0.5865	0.1056	0.079	0.0158	0.3881	0.0547	0.0735	0.035	0.5367	0.0893	0.0844	0.0154	0.3135	0.0421	0.0663	0.0129
	1643			palmitoylcarnitine (C16)	HMDB00222	461		0.63	0.1	0.15	0.54	0.04	0.07		0.9495	0.1598	0.0584	0.0124	0.9177	0.1172	3.8562e-05	0.0003	0.8237	0.1303	0.0245	0.0057	0.7762	0.0915	4.041e-05	5.7383e-05
	1645			stearoylcarnitine (C18)	HMDB00848	6426855		0.51	0.16	0.32	0.44	0.08	0.19		0.4907	0.0904	0.0622	0.0131	0.0875	0.0161	0.013	0.0101	0.6164	0.1013	0.0639	0.0124	0.1209	0.0187	0.0025	0.001
	1646			arachidoylcarnitine (C20)*	HMDB06460			0.33	0.33	1	0.2	0.2	1		0.182	0.0396	0.182	0.031	0.1833	0.0292	---	---	0.1827	0.0359	0.1827	0.03	0.2451	0.0336	---	---
	1662		Fatty Acid Metabolism (Acyl Carnitine, Monounsaturated)	oleoylcarnitine (C18:1)	HMDB05065	6441392		0.51	0.17	0.34	0.44	0.1	0.22		0.5219	0.0955	0.0674	0.014	0.7827	0.1015	0.0005	0.0012	0.6228	0.102	0.0689	0.0132	0.8821	0.1026	0.0002	0.0001
	1690		Fatty Acid Metabolism (Acyl Carnitine, Hydroxy)	(R)-3-hydroxybutyrylcarnitine	HMDB13127	53481617		0.67	0.67	1	0.51	0.51	1		0.1948	0.042	0.1948	0.0324	0.3094	0.0461	---	---	0.0944	0.0204	0.0944	0.017	0.3638	0.048	---	---
	1691			(S)-3-hydroxybutyrylcarnitine	HMDB13127			0.86	0.86	1	0.64	0.64	1		0.3593	0.0716	0.3593	0.0545	0.0002	0.0001	---	---	0.1817	0.0358	0.1817	0.0299	0.0021	0.0008	---	---
	1696			3-hydroxypalmitoylcarnitine				0.07	0.07	1	0.05	0.05	1		0.0448	0.0125	0.0448	0.0099	0.0448	0.0093	---	---	0.0397	0.01	0.0397	0.0085	0.0397	0.0075	---	---
	1697			3-hydroxyoleoylcarnitine				0.06	0.06	1	0.07	0.07	1		0.0596	0.0158	0.0596	0.0127	0.0596	0.0118	---	---	0.0626	0.0147	0.0626	0.0122	0.0626	0.0107	---	---
	1698		Carnitine Metabolism	deoxycarnitine	HMDB01161	134		0.23	0.2	0.84	0.21	0.17	0.84		0.0004	0.0003	0.0017	0.0009	0.0053	0.0016	0.2182	0.0761	0.001	0.0006	0.0012	0.0006	0.011	0.0027	0.0168	0.0042
	1699			carnitine	HMDB00062	10917		0.52	0.02	0.04	0.44	0.02	0.05		0.0046	0.0019	0.0057	0.0022	0.6644	0.088	0.0082	0.0075	0.0033	0.0013	0.0051	0.0017	0.2233	0.031	0.0106	0.0031
	1705		Ketone Bodies	3-hydroxybutyrate (BHBA)	HMDB00357	441		0.4	0.4	1	0.21	0.21	1		0.0296	0.0087	0.0296	0.0072	0.0296	0.0064	---	---	0.0069	0.0024	0.0069	0.0022	0.0069	0.0019	---	---
	1709		Fatty Acid Metabolism (Acyl Choline)	palmitoylcholine		151731		2.37	2.04	0.86	2.36	2.38	1.01		0.0559	0.0151	0.4684	0.0672	0.019	0.0046	0.4201	0.1214	0.0508	0.0123	0.4689	0.0658	0.0112	0.0027	0.5099	0.0646
	1710			oleoylcholine				1.83	1.3	0.71	1.78	1.43	0.8		0.1475	0.0329	0.7822	0.1045	0.0704	0.0135	0.2838	0.0904	0.1762	0.035	0.7924	0.1054	0.0564	0.01	0.36	0.049
	1732		Fatty Acid, Monohydroxy	2-hydroxystearate		69417		2.49	1.1	0.44	1.98	1.1	0.55		0.0489	0.0135	0.8051	0.1072	0.0267	0.0059	0.0645	0.0321	0.1049	0.0224	0.61	0.0834	0.0357	0.0069	0.0594	0.012
	1739			3-hydroxyhexanoate		151492		0.67	0.67	1	0.72	0.72	1		0.1838	0.0397	0.1838	0.0311	0.1838	0.0292	---	---	0.1855	0.0362	0.1855	0.0302	0.1855	0.0265	---	---
	1740			3-hydroxyoctanoate	HMDB01954	26613		0.33	0.55	1.69	0.23	0.45	1.95		0.0178	0.0058	0.1597	0.0282	0.0538	0.011	0.5494	0.1491	0.0072	0.0025	0.1075	0.019	0.063	0.0107	0.6619	0.0813
	1792		Fatty Acid, Dihydroxy	2S,3R-dihydroxybutyrate	HMDB02453	10964471		0.44	0.44	1	0.38	0.38	1		0.1817	0.0396	0.1817	0.031	0.1817	0.0291	---	---	0.1846	0.0361	0.1846	0.0301	0.1846	0.0264	---	---
	1793			2R,3R-dihydroxybutyrate	HMDB00498			0.71	0.59	0.84	0.63	0.54	0.86		0.0618	0.0163	0.023	0.0061	0.5158	0.0702	0.1441	0.0585	0.004	0.0015	0.0033	0.0013	0.0831	0.0133	0.1403	0.0239
	1896		Endocannabinoid	oleoyl ethanolamide	HMDB02088	5283454		0.16	0.68	4.14	0.13	0.74	5.73		9.0563e-07	6.6154e-06	0.2415	0.0389	0.0018	0.0007	0.0866	0.039	0.0003	0.0002	0.3183	0.048	0.029	0.0058	0.0919	0.0169
	1899			palmitoyl ethanolamide	HMDB02100	4671		0.61	1.83	3.02	0.55	2.02	3.64		0.0532	0.0145	0.0218	0.0058	0.7545	0.098	0.0013	0.0019	0.0226	0.0061	0.0151	0.0039	0.2894	0.0392	0.001	0.0005
	1900			stearoyl ethanolamide	HMDB13078	27902		0.15	0.31	2.03	0.12	0.33	2.69		0.0036	0.0016	0.0008	0.0006	0.001	0.0005	0.0669	0.0331	0.0004	0.0003	0.0103	0.003	0.0015	0.0006	0.0049	0.0017
	1909			N-oleoyltaurine		6437033		1	1	1	1	1	1		---	---	---	---	0.127	0.0216	---	---	---	---	---	---	0.0792	0.0128	---	---
	1910			N-stearoyltaurine		168274		0.88	0.88	1	0.85	0.85	1		0.391	0.0752	0.391	0.0571	0.391	0.0547	---	---	0.391	0.0667	0.391	0.0559	0.391	0.0503	---	---
	1918			linoleoyl ethanolamide	HMDB12252	5283446		0.35	1.11	3.15	0.39	1.3	3.36		0.0495	0.0136	0.8708	0.1148	0.1138	0.0198	0.1897	0.0682	0.0917	0.02	0.8609	0.1132	0.2515	0.0343	0.1535	0.0257
	1936		Inositol Metabolism	myo-inositol	HMDB00211	892		0.07	0.06	0.87	0.06	0.07	1.11		3.5658e-05	6.2513e-05	1.2432e-05	3.608e-05	7.2824e-05	8.1058e-05	0.3789	0.1149	0.0002	0.0002	4.6517e-05	9.8139e-05	0.0003	0.0002	0.3784	0.0507
	1945			inositol 1-phosphate (I1P)	HMDB00213	440194		0.21	0.55	2.63	0.21	0.56	2.7		0.0067	0.0025	0.1477	0.0268	0.3125	0.0465	0.391	0.1149	0.0019	0.0009	0.1373	0.0235	0.4896	0.0613	0.391	0.0507
	1965		Phospholipid Metabolism	choline	HMDB00097	305		2.66	2.13	0.8	2.46	2.45	1		0.0194	0.0061	0.0432	0.0096	0.012	0.0032	0.2637	0.0861	0.014	0.0041	0.0128	0.0035	0.0033	0.0011	0.9126	0.1073
	1966			choline phosphate	HMDB01565	1014		0.01	0.81	94.11	0.01	0.92	122.85		4.0218e-07	6.6154e-06	0.3164	0.049	3.4269e-05	6.3572e-05	4.0411e-05	0.0003	5.7512e-08	4.6328e-06	0.5796	0.0799	0.0001	0.0001	0.0002	0.0001
	1967			cytidine 5'-diphosphocholine	HMDB01413	13804		0.01	0.3	22.26	0.01	0.32	24.57		0.0011	0.0006	0.0343	0.0081	0.0041	0.0013	0.0014	0.0019	0.0016	0.0008	0.0696	0.0132	0.0072	0.002	0.0014	0.0006
	1969			glycerophosphorylcholine (GPC)	HMDB00086	71920		19.08	4.34	0.23	16.85	4.79	0.28		0.0002	0.0002	0.0018	0.0009	0.0007	0.0004	0.0005	0.0012	0.0005	0.0004	0.0026	0.0011	0.0008	0.0004	1.0367e-05	2.9544e-05
	1971			phosphoethanolamine	HMDB00224	1015		0.02	0.13	6.63	0.01	0.14	9.45		0.001	0.0006	0.0294	0.0072	0.0076	0.0022	0.1877	0.0681	0.0016	0.0008	0.0444	0.0094	0.0231	0.0048	0.1822	0.0286
	1972			cytidine-5'-diphosphoethanolamine	HMDB01564	123727		0.03	0.17	6.33	0.02	0.19	8.48		0.0001	0.0002	0.0184	0.0052	0.0007	0.0004	0.0343	0.0206	3.5969e-05	5.1741e-05	0.0264	0.006	0.0028	0.001	0.0278	0.0065
	1973			glycerophosphoethanolamine	HMDB00114	123874		7.73	1.79	0.23	7.4	2.12	0.29		0.0129	0.0043	0.1604	0.0283	0.0114	0.003	0.0013	0.0019	0.0124	0.0038	0.0977	0.0175	0.0076	0.002	0.0002	0.0001
	1974			glycerophosphoserine*		3081457		1.2	1.16	0.97	1.03	1.21	1.18		0.4043	0.0769	0.5274	0.0744	0.0087	0.0024	0.8754	0.2165	0.9656	0.1493	0.267	0.041	0.0081	0.0021	0.3853	0.0507
	1975			glycerophosphoinositol*		167572		2.1	1.82	0.87	1.86	1.99	1.07		0.0027	0.0012	0.0694	0.0143	0.0018	0.0007	0.4532	0.128	0.0019	0.0009	0.0044	0.0016	0.0002	0.0002	0.6987	0.0853
	1976			trimethylamine N-oxide	HMDB00925	1145		0.82	0.51	0.62	0.67	0.46	0.68		0.5757	0.1043	0.0766	0.0154	0.2786	0.0419	0.0647	0.0321	0.32	0.0566	0.0802	0.0147	0.2326	0.0321	0.1044	0.0187
	1994		Phosphatidylcholine (PC)	1-myristoyl-2-palmitoyl-GPC (14:0/16:0)	HMDB07869	129657		1.37	2.33	1.69	1.2	2.53	2.1		0.0878	0.0211	0.0144	0.0043	0.0272	0.006	0.075	0.0353	0.1634	0.0329	0.0007	0.0005	0.0132	0.0031	0.0025	0.001
	1998			1-myristoyl-2-arachidonoyl-GPC (14:0/20:4)*	HMDB07883			0.66	5.14	7.74	0.56	5.46	9.8		0.1826	0.0396	0.0009	0.0007	0.3956	0.0553	4.5604e-05	0.0003	0.1754	0.0349	0.0053	0.0018	0.8073	0.0943	3.0338e-06	1.2792e-05
	2010			1,2-dipalmitoyl-GPC (16:0/16:0)	HMDB00564	452110		1.05	2.01	1.91	0.93	2.2	2.37		0.7616	0.1319	0.0399	0.009	0.2658	0.0403	0.0491	0.0268	0.6936	0.1115	0.0024	0.001	0.5623	0.0687	0.001	0.0005
	2011			1-palmitoyl-2-palmitoleoyl-GPC (16:0/16:1)*	HMDB07969			1.68	2.58	1.54	1.46	2.81	1.92		0.0116	0.0039	0.0051	0.002	0.0029	0.001	0.0896	0.0399	0.0229	0.0062	0.0004	0.0003	0.0036	0.0012	0.0001	0.0001
	2012			1-palmitoyl-2-stearoyl-GPC (16:0/18:0)	HMDB07970			0.4	0.65	1.62	0.36	0.7	1.96		0.0004	0.0003	0.1609	0.0283	0.0002	0.0001	0.3068	0.0967	2.3225e-05	3.8976e-05	0.1466	0.025	0.0003	0.0002	0.0659	0.0129
	2014			1-palmitoyl-2-oleoyl-GPC (16:0/18:1)	HMDB07972	6436017		1.12	0.81	0.72	0.97	0.88	0.9		0.5493	0.0997	0.267	0.0421	0.827	0.1068	0.1826	0.0672	0.6807	0.1101	0.2141	0.0338	0.055	0.0099	0.3324	0.0456
	2020			1-palmitoyl-2-gamma-linolenoyl-GPC (16:0/18:3n6)*	HMDB07974			1.5	3.58	2.38	1.33	4.03	3.03		0.1309	0.03	0.003	0.0014	0.0124	0.0032	0.0083	0.0075	0.0898	0.0197	5.0646e-05	9.8139e-05	0.0018	0.0007	0.0008	0.0005
	2024			1-palmitoyl-2-dihomo-linolenoyl-GPC (16:0/20:3n3 or 6)*				0.41	0.44	1.07	0.36	0.49	1.35		0.0009	0.0006	0.0016	0.0009	5.6509e-05	7.4023e-05	0.6969	0.1811	2.8212e-05	4.4561e-05	0.0001	0.0002	4.8321e-05	6.8446e-05	0.0149	0.0039
	2028			1-palmitoyl-2-arachidonoyl-GPC (16:0/20:4n6)	HMDB07982	10747814		0.96	3.02	3.14	0.86	3.27	3.82		0.6003	0.1076	0.0107	0.0033	0.2703	0.0408	0.009	0.008	0.1467	0.03	0.0004	0.0003	0.0161	0.0036	9.5948e-05	0.0001
	2034			1-palmitoyl-2-docosahexaenoyl-GPC (16:0/22:6)	HMDB07991	6441886		1.17	3.26	2.79	1.01	3.44	3.4		0.2034	0.0433	0.0232	0.0061	0.0363	0.0077	0.0322	0.0199	0.8499	0.1335	0.003	0.0012	0.0355	0.0069	0.0054	0.0019
	2041			1-palmitoleoyl-2-linolenoyl-GPC (16:1/18:3)*	HMDB08008			0.74	10.71	14.56	0.64	13.39	21		0.391	0.0752	0.0003	0.0003	0.3868	0.0547	0.0013	0.0019	0.391	0.0667	0.0005	0.0004	0.3046	0.041	0.001	0.0005
	2050			1,2-distearoyl-GPC (18:0/18:0)	HMDB08036	94190		0.28	0.54	1.94	0.24	0.58	2.38		1.0202e-05	3.0836e-05	0.017	0.0048	0.0131	0.0034	0.0152	0.0112	0.0004	0.0003	0.0291	0.0065	0.0162	0.0036	0.0011	0.0006
	2051			1-stearoyl-2-oleoyl-GPC (18:0/18:1)	HMDB08038			0.78	0.41	0.52	0.67	0.43	0.64		0.0846	0.0207	0.0174	0.0049	0.0045	0.0014	0.0383	0.0221	0.0503	0.0122	0.0035	0.0013	0.2144	0.03	0.029	0.0067
	2062			1-stearoyl-2-arachidonoyl-GPC (18:0/20:4)	HMDB08048	16219824		0.58	2.23	3.83	0.51	2.44	4.8		0.0049	0.0019	0.007	0.0025	0.0005	0.0003	0.0004	0.0011	0.0009	0.0005	0.0006	0.0004	0.0076	0.002	1.6254e-07	1.5441e-06
	2068			1-stearoyl-2-docosahexaenoyl-GPC (18:0/22:6)	HMDB08057			1.05	3.3	3.13	0.91	3.45	3.8		0.6499	0.1146	0.0237	0.0062	0.3856	0.0547	0.024	0.0159	0.6215	0.102	0.0023	0.001	0.6218	0.0748	0.0046	0.0017
	2073			1,2-dioleoyl-GPC (18:1/18:1)		10350317		1.02	0.81	0.8	0.89	0.9	1.01		0.9941	0.166	0.2116	0.0347	0.1682	0.0273	0.2657	0.0864	0.0903	0.0198	0.0525	0.0106	0.9945	0.1139	0.8251	0.0982
	2076			1-oleoyl-2-linoleoyl-GPC (18:1/18:2)*				0.77	1.44	1.87	0.69	1.63	2.36		0.1758	0.0385	0.1101	0.0208	0.0789	0.0147	0.0164	0.0119	0.0002	0.0002	0.0015	0.0007	0.0084	0.0021	0.0002	0.0002
	2086			1-oleoyl-2-docosahexaenoyl-GPC (18:1/22:6)*	HMDB08123			1.57	3.32	2.11	1.38	3.57	2.58		0.0095	0.0033	0.0151	0.0044	0.355	0.0514	0.0714	0.0343	0.0353	0.009	0.0021	0.0009	0.069	0.0115	0.011	0.0032
	2087			1,2-dilinoleoyl-GPC (18:2/18:2)	HMDB08138	5288075		1.07	4.76	4.43	0.97	5.52	5.71		0.6039	0.1078	0.0011	0.0007	0.0306	0.0066	0.001	0.0018	0.8369	0.1317	0.0006	0.0004	0.0033	0.0011	0.0015	0.0007
	2088			1-linoleoyl-2-linolenoyl-GPC (18:2/18:3)*	HMDB08141			1	1.38	1.38	1	2.47	2.47		---	---	0.0836	0.0166	---	---	0.0836	0.038	---	---	0.0591	0.0118	---	---	0.0591	0.012
	2130		Phosphatidylethanolamine (PE)	1,2-dipalmitoyl-GPE (16:0/16:0)*	HMDB08923	445468		1.08	5.39	4.99	0.96	6.15	6.4		0.6057	0.1079	0.0006	0.0005	0.0315	0.0068	0.0011	0.0018	0.9357	0.1452	0.0004	0.0003	0.0071	0.0019	0.001	0.0005
	2133			1-palmitoyl-2-stearoyl-GPE (16:0/18:0)*	HMDB08925	5326793		0.25	0.89	3.52	0.22	1.02	4.56		0.0002	0.0002	0.5353	0.0749	0.0041	0.0013	0.0007	0.0014	1.2146e-05	2.9334e-05	0.964	0.1251	0.0007	0.0004	0.0013	0.0006
	2134			1-palmitoyl-2-oleoyl-GPE (16:0/18:1)	HMDB05320	5283496		2.53	2.12	0.84	2.21	2.36	1.07		0.0004	0.0003	0.0043	0.0017	5.1277e-05	7.1344e-05	0.2895	0.092	0.0007	0.0005	0.0005	0.0004	3.0317e-05	5.5653e-05	0.6181	0.0771
	2139			1-palmitoyl-2-arachidonoyl-GPE (16:0/20:4)*	HMDB05323	9546800		0.63	2.72	4.3	0.54	2.85	5.25		0.1072	0.0251	0.1563	0.0277	0.1367	0.023	0.0458	0.0256	0.0342	0.0088	0.0736	0.0138	0.4976	0.0621	0.0139	0.0037
	2141			1-palmitoyl-2-docosahexaenoyl-GPE (16:0/22:6)*	HMDB05324	9546799		1.37	3.37	2.46	1.16	3.43	2.96		0.2116	0.0445	0.0364	0.0085	0.0364	0.0077	0.1068	0.0457	0.4551	0.0767	0.0202	0.005	0.0506	0.0092	0.0275	0.0065
	2142			1,2-dipalmitoleoyl-GPE (16:1/16:1)*	HMDB05342	9546809		0.12	2.34	19.26	0.11	2.66	24.88		0.0017	0.0009	0.1925	0.0321	0.0068	0.002	0.0061	0.006	0.0013	0.0006	0.167	0.0281	0.0274	0.0055	0.0046	0.0017
	2148			1-stearoyl-2-oleoyl-GPE (18:0/18:1)	HMDB08993			0.72	0.41	0.57	0.63	0.46	0.73		0.0347	0.01	0.006	0.0023	0.0863	0.0159	0.0172	0.0121	0.0082	0.0027	0.0009	0.0005	0.5989	0.0725	0.0373	0.0082
	2156			1-stearoyl-2-arachidonoyl-GPE (18:0/20:4)	HMDB09003	5289133		0.11	0.59	5.44	0.1	0.63	6.57		9.3809e-06	3.0456e-05	0.1698	0.0295	3.6717e-05	6.6056e-05	0.0346	0.0206	2.2855e-05	3.8976e-05	0.1692	0.0283	1.4691e-05	3.8723e-05	0.0158	0.0041
	2160			1-stearoyl-2-docosahexaenoyl-GPE (18:0/22:6)*	HMDB05334	9546798		0.3	0.88	2.95	0.26	0.94	3.62		0.0006	0.0004	0.5319	0.0747	0.0027	0.001	0.0388	0.0223	0.0012	0.0006	0.7098	0.0955	0.005	0.0014	0.0099	0.003
	2162			1-oleoyl-2-linoleoyl-GPE (18:1/18:2)*	HMDB05349	9546753		0.39	1.01	2.58	0.35	1.17	3.37		0.0182	0.0058	0.987	0.1279	0.0501	0.0103	0.0224	0.015	0.0099	0.0032	0.6899	0.0932	0.0568	0.0101	0.018	0.0045
	2165			1-oleoyl-2-arachidonoyl-GPE (18:1/20:4)*	HMDB09069			0.33	2.06	6.32	0.29	2.26	7.81		0.0013	0.0007	0.0434	0.0096	0.0034	0.0011	0.0008	0.0017	3.5072e-05	5.1368e-05	0.002	0.0009	0.0006	0.0003	2.619e-05	4.3904e-05
	2168			1-oleoyl-2-docosahexaenoyl-GPE (18:1/22:6)*				0.55	2.27	4.09	0.47	2.45	5.18		0.005	0.002	0.0169	0.0048	0.0977	0.0174	0.0018	0.0024	0.0033	0.0013	0.0002	0.0002	0.2128	0.0299	0.0001	0.0001
	2216		Phosphatidylserine (PS)	1-palmitoyl-2-oleoyl-GPS (16:0/18:1)	HMDB12357	5283499		1.62	1.5	0.93	1.38	1.61	1.17		0.0253	0.0077	0.071	0.0146	0.0031	0.0011	0.6718	0.1758	0.0878	0.0194	0.0334	0.0074	0.0343	0.0067	0.066	0.0129
	2221			1-stearoyl-2-oleoyl-GPS (18:0/18:1)	HMDB10163	9547087		0.51	0.32	0.62	0.43	0.34	0.79		0.0027	0.0012	0.0009	0.0007	7.908e-05	8.383e-05	0.0337	0.0206	0.0077	0.0026	0.0045	0.0016	0.0092	0.0023	0.0042	0.0016
	2224			1-stearoyl-2-arachidonoyl-GPS (18:0/20:4)	HMDB12383			0.21	1.04	4.92	0.19	1.14	6.06		0.0011	0.0007	0.9123	0.1193	1.7102e-05	3.9385e-05	0.0003	0.001	4.6757e-06	2.0462e-05	0.211	0.0334	0.0003	0.0002	1.3714e-06	7.8163e-06
	2227			1,2-dioleoyl-GPS (18:1/18:1)		6438639		0.55	0.55	0.99	0.48	0.6	1.27		0.0358	0.0103	0.0287	0.0071	0.0032	0.0011	0.9824	0.237	0.0118	0.0036	0.0493	0.0102	0.007	0.0019	0.1511	0.0253
	2234		Phosphatidylglycerol (PG)	1-palmitoyl-2-oleoyl-GPG (16:0/18:1)		5283509		1.38	0.6	0.44	1.21	0.66	0.54		0.1712	0.0377	0.0559	0.012	0.0322	0.0069	0.0094	0.0081	0.3864	0.0667	0.0873	0.0158	0.0106	0.0026	0.0214	0.0052
	2241			1-stearoyl-2-oleoyl-GPG (18:0/18:1)				0.8	0.49	0.61	0.67	0.28	0.43		0.293	0.0592	0.0063	0.0023	0.2018	0.0317	0.125	0.0525	0.1625	0.0328	0.0078	0.0024	0.1227	0.0189	0.0133	0.0036
	2243			1,2-dioleoyl-GPG (18:1/18:1)		11846228		3.96	3.55	0.89	3.79	4.46	1.18		0.003	0.0013	0.0093	0.003	0.0025	0.0009	0.5835	0.1554	0.0252	0.0067	0.0151	0.0039	0.0084	0.0021	0.7938	0.0959
	2248		Phosphatidylinositol (PI)	1-palmitoyl-2-oleoyl-GPI (16:0/18:1)*	HMDB09783			0.66	0.88	1.33	0.58	0.97	1.68		0.0228	0.007	0.4174	0.0607	0.4485	0.0621	0.1413	0.0575	0.0195	0.0054	0.891	0.1164	0.1536	0.0225	0.0022	0.0009
	2251			1-palmitoleoyl-2-oleoyl-GPI (16:1/18:1)*				0.62	2.17	3.51	0.54	2.45	4.5		0.027	0.0081	0.0082	0.0028	0.2926	0.0439	0.0008	0.0017	0.0112	0.0035	0.0027	0.0011	0.807	0.0943	0.0014	0.0006
	2255			1-stearoyl-2-oleoyl-GPI (18:0/18:1)*				0.31	0.27	0.88	0.25	0.29	1.14		0.0029	0.0013	0.0012	0.0007	0.0712	0.0136	0.6587	0.1727	0.0029	0.0012	0.0043	0.0015	0.3443	0.046	0.563	0.0707
	2257			1,2-dioleoyl-GPI (18:1/18:1)	HMDB09837			1.68	1.37	0.82	1.51	1.52	1.01		0.008	0.0029	0.137	0.0252	0.0015	0.0006	0.2072	0.0725	0.0126	0.0038	0.0033	0.0013	0.0008	0.0004	0.8927	0.1053
	2267			1-stearoyl-2-arachidonoyl-GPI (18:0/20:4)	HMDB09815			1.79	3.75	2.1	1.58	4.13	2.61		0.0067	0.0025	0.001	0.0007	0.0143	0.0036	0.0101	0.0084	0.0047	0.0017	9.2065e-07	8.92e-06	0.0032	0.0011	0.0001	0.0001
	2272			1-oleoyl-2-arachidonoyl-GPI (18:1/20:4)*	HMDB09844			5.96	16.43	2.76	16.19	55.07	3.4		0.0002	0.0002	0.0005	0.0005	0.0079	0.0022	0.0062	0.006	5.9481e-06	2.2189e-05	8.3429e-06	2.8977e-05	0.0004	0.0002	1.4066e-05	3.6443e-05
	2305		Lysophospholipid	1-palmitoyl-GPC (16:0)	HMDB10382	86554		0.65	0.58	0.89	0.56	0.63	1.12		0.0792	0.0196	0.0388	0.0089	0.9725	0.1228	0.4375	0.1251	0.083	0.0185	0.1492	0.0254	0.5517	0.0676	0.255	0.0363
	2306			2-palmitoyl-GPC (16:0)*	HMDB61702	15061532		0.89	0.91	1.02	0.8	1.01	1.27		0.3756	0.0742	0.5403	0.0755	0.1647	0.0268	0.9947	0.2389	0.0429	0.0106	0.8737	0.1144	0.2595	0.0353	0.0404	0.0088
	2307			1-palmitoleoyl-GPC (16:1)*	HMDB10383	24779461		0.72	2.61	3.63	0.64	3.11	4.89		0.829	0.143	0.0626	0.0132	0.6655	0.088	0.0134	0.0103	0.6633	0.1082	0.0473	0.0098	0.4363	0.0553	0.0153	0.004
	2308			2-palmitoleoyl-GPC (16:1)*	HMDB10383			0.22	0.39	1.81	0.19	0.44	2.33		0.0001	0.0001	0.0036	0.0015	0.0007	0.0004	0.0149	0.0111	7.1689e-06	2.4062e-05	0.0034	0.0013	4.1977e-05	6.8446e-05	0.0057	0.002
	2314			1-stearoyl-GPC (18:0)	HMDB10384	497299		0.63	0.63	0.99	0.54	0.67	1.23		0.0763	0.0191	0.0721	0.0147	0.2129	0.0331	0.8638	0.2148	0.1125	0.0238	0.2795	0.0427	0.6377	0.0762	0.1051	0.0188
	2316			1-oleoyl-GPC (18:1)	HMDB02815	16081932		0.42	0.49	1.16	0.36	0.53	1.48		0.002	0.001	0.0087	0.0029	0.0022	0.0009	0.479	0.133	0.0038	0.0015	0.0258	0.0059	0.0165	0.0037	0.0479	0.0101
	2319			1-linoleoyl-GPC (18:2)	HMDB10386	11988421		0.14	0.34	2.48	0.17	0.43	2.53		0.0016	0.0008	0.0418	0.0094	0.0016	0.0006	0.1822	0.0672	0.0013	0.0006	0.0769	0.0142	0.0013	0.0005	0.1951	0.0295
	2337			1-arachidonoyl-GPC (20:4n6)*	HMDB10395			1	1	1	1	1	1		---	---	---	---	---	---	---	---	---	---	---	---	---	---	---	---
	2349			1-lignoceroyl-GPC (24:0)	HMDB10405			2.43	0.44	0.18	2	0.37	0.18		0.058	0.0155	0.1417	0.0259	0.0094	0.0026	0.0011	0.0018	0.1308	0.0272	0.1786	0.0296	0.0188	0.0041	0.0027	0.001
	2359			1-palmitoyl-GPE (16:0)	HMDB11503	9547069		0.85	0.89	1.05	0.72	0.94	1.3		0.5363	0.0977	0.6626	0.0901	0.0811	0.0151	0.912	0.2227	0.4035	0.0686	0.9644	0.1251	0.107	0.0167	0.0163	0.0041
	2366			1-stearoyl-GPE (18:0)	HMDB11130	9547068		0.26	0.39	1.54	0.22	0.42	1.91		0.0003	0.0003	0.0027	0.0013	0.002	0.0008	0.0476	0.0263	0.0017	0.0008	0.0256	0.0059	0.023	0.0048	0.0071	0.0024
	2367			2-stearoyl-GPE (18:0)*	HMDB11129			0.41	0.53	1.31	0.35	0.53	1.5		0.0029	0.0013	0.1321	0.0245	0.0027	0.001	0.8603	0.2148	0.0029	0.0012	0.0752	0.014	0.0122	0.0029	0.323	0.0445
	2368			1-oleoyl-GPE (18:1)	HMDB11506	9547071		0.13	0.32	2.34	0.13	0.36	2.7		9.3935e-05	0.0001	0.0072	0.0025	9.3935e-05	8.713e-05	0.0344	0.0206	0.0008	0.0005	0.0141	0.0038	0.0008	0.0004	0.0371	0.0082
	2370			1-linoleoyl-GPE (18:2)*	HMDB11507	52925130		0.1	0.38	3.64	0.09	0.41	4.82		2.2831e-07	5.0033e-06	0.0675	0.014	4.2237e-06	1.6593e-05	0.0953	0.0419	8.7665e-06	2.6155e-05	0.1094	0.0193	0.0007	0.0004	0.1133	0.02
	2382			1-arachidonoyl-GPE (20:4n6)*	HMDB11517	42607465		0.36	0.85	2.38	0.32	0.94	2.99		0.0011	0.0006	0.4384	0.0634	0.009	0.0025	0.0031	0.0037	0.0009	0.0005	0.7887	0.1051	0.0143	0.0033	7.8441e-06	2.4838e-05
	2396			1-palmitoyl-GPS (16:0)*		9547100		3.83	4.83	1.26	4.02	6.02	1.5		0.1057	0.025	0.0766	0.0154	0.0602	0.0119	0.7465	0.1915	0.0921	0.02	0.072	0.0136	0.0591	0.0102	0.6342	0.0784
	2397			1-stearoyl-GPS (18:0)*		9547101		0.26	0.4	1.57	0.22	0.43	1.98		0.001	0.0006	0.0092	0.003	0.0506	0.0103	0.1061	0.0456	0.0042	0.0015	0.041	0.0087	0.0663	0.0112	0.0133	0.0036
	2398			1-oleoyl-GPS (18:1)	HMDB61694	9547099		1.46	0.7	0.48	1.2	0.67	0.56		0.5309	0.097	0.3199	0.0493	0.5435	0.0735	0.1943	0.0692	0.6931	0.1115	0.3126	0.0473	0.8984	0.1041	0.2165	0.0321
	2403			1-palmitoyl-GPG (16:0)*		3300276		1.21	1.24	1.02	0.98	1.15	1.17		0.7602	0.1319	0.623	0.0854	0.0618	0.0121	0.534	0.1459	0.9803	0.151	0.633	0.0862	0.0588	0.0102	0.6209	0.0773
	2405			1-stearoyl-GPG (18:0)				0.98	0.95	0.97	0.76	0.91	1.2		0.8514	0.146	0.5627	0.0783	0.0708	0.0135	0.6566	0.1726	0.6841	0.1104	0.4287	0.0609	0.0798	0.0128	0.5335	0.0673
	2407			1-oleoyl-GPG (18:1)*				2.68	1.36	0.51	2.26	1.48	0.65		0.0405	0.0115	0.3107	0.0483	0.0011	0.0005	0.1205	0.051	0.024	0.0064	0.0094	0.0028	0.0037	0.0012	0.1248	0.0218
	2409			1-linoleoyl-GPG (18:2)*				0.92	0.78	0.84	0.65	0.64	0.98		0.7036	0.1231	0.279	0.0438	0.4558	0.0628	0.5687	0.1526	0.2166	0.0409	0.1966	0.0314	0.4094	0.0521	0.9671	0.1132
	2410			1-palmitoyl-GPI (16:0)	HMDB61695			3.91	3.97	1.02	3.55	4.31	1.21		0.0038	0.0016	0.0304	0.0073	0.0004	0.0002	0.7049	0.1828	0.0139	0.0041	0.0142	0.0038	0.0015	0.0006	0.8059	0.0969
	2413			1-stearoyl-GPI (18:0)	HMDB61696			6.51	3.24	0.5	5.73	3.43	0.6		0.0017	0.0009	0.0377	0.0087	0.0011	0.0005	0.0761	0.0357	0.0032	0.0013	0.0193	0.0048	0.0018	0.0007	0.1236	0.0216
	2415			1-oleoyl-GPI (18:1)				6.73	5.67	0.84	5.9	6.01	1.02		0.0012	0.0007	0.0045	0.0018	0.0011	0.0005	0.5393	0.147	0.001	0.0006	0.001	0.0005	0.0003	0.0002	0.9769	0.1139
	2417			1-linoleoyl-GPI (18:2)*				2.68	4.44	1.66	2.59	5.41	2.09		0.0572	0.0153	0.0149	0.0044	0.0135	0.0034	0.152	0.0601	0.0769	0.0172	0.0219	0.0052	0.0148	0.0034	0.0251	0.006
	2422			1-arachidonoyl-GPI (20:4)*	HMDB61690			10.32	19.45	1.88	9.29	21.67	2.33		0.0085	0.0031	0.0036	0.0015	0.006	0.0018	0.0871	0.0391	0.0088	0.0029	0.004	0.0014	0.0031	0.0011	0.0019	0.0008
	2491		Plasmalogen	1-(1-enyl-palmitoyl)-2-oleoyl-GPE (P-16:0/18:1)*	HMDB11342			0.85	0.27	0.32	0.73	0.31	0.42		0.2312	0.0478	0.0213	0.0058	0.2066	0.0323	0.0257	0.0164	0.0352	0.009	0.03	0.0067	0.7227	0.0857	0.0615	0.0123
	2492			1-(1-enyl-palmitoyl)-2-linoleoyl-GPE (P-16:0/18:2)*	HMDB11343			0.4	0.76	1.92	0.35	0.9	2.6		0.0005	0.0004	0.3209	0.0494	0.0148	0.0037	0.593	0.1573	0.0011	0.0006	0.4391	0.0623	0.0617	0.0106	0.391	0.0507
	2493			1-(1-enyl-palmitoyl)-2-palmitoyl-GPC (P-16:0/16:0)*	HMDB11206	11146967		0.7	0.69	0.98	0.63	0.76	1.22		0.053	0.0145	0.1086	0.0207	0.0077	0.0022	0.8172	0.2069	5.6143e-05	7.0506e-05	0.0153	0.004	8.8811e-05	0.0001	0.0475	0.0101
	2495			1-(1-enyl-palmitoyl)-2-arachidonoyl-GPE (P-16:0/20:4)*	HMDB11352			1.24	0.93	0.75	1.1	1.05	0.96		0.141	0.032	0.6436	0.0879	0.0061	0.0018	0.1456	0.0586	0.3129	0.0556	0.8637	0.1133	0.0012	0.0005	0.6731	0.0825
	2497			1-(1-enyl-palmitoyl)-2-oleoyl-GPC (P-16:0/18:1)*				1.33	0.45	0.34	1.16	0.5	0.43		0.0519	0.0142	0.0035	0.0015	0.3568	0.0516	0.0009	0.0017	0.269	0.0489	0.0046	0.0016	0.1369	0.0205	0.0002	0.0001
	2499			1-(1-enyl-stearoyl)-2-oleoyl-GPE (P-18:0/18:1)	HMDB11375			1.35	0.2	0.14	1.16	0.22	0.19		0.086	0.0209	0.0065	0.0024	0.0267	0.0059	0.0034	0.004	0.2851	0.0516	0.0101	0.0029	0.0344	0.0067	0.011	0.0032
	2503			1-(1-enyl-palmitoyl)-2-arachidonoyl-GPC (P-16:0/20:4)*	HMDB11220			1.67	1.42	0.85	1.46	1.53	1.05		0.0175	0.0057	0.1529	0.0274	0.0045	0.0014	0.4103	0.1193	0.0301	0.0079	0.0126	0.0035	0.0034	0.0011	0.6049	0.0756
	2504			1-(1-enyl-palmitoyl)-2-linoleoyl-GPC (P-16:0/18:2)*	HMDB11211			0.6	0.16	0.26	0.51	0.14	0.27		0.0441	0.0124	0.003	0.0014	0.0191	0.0046	0.0063	0.006	0.0097	0.0031	0.0128	0.0035	0.03	0.0059	0.0371	0.0082
	2508			1-(1-enyl-stearoyl)-2-arachidonoyl-GPE (P-18:0/20:4)*	HMDB05779	9547058		1.01	0.26	0.26	0.88	0.29	0.33		0.9416	0.1587	0.0008	0.0006	0.1591	0.0262	0.0005	0.0012	0.1606	0.0325	0.0002	0.0002	0.0165	0.0037	0.0002	0.0001
	2523		Lysoplasmalogen	1-(1-enyl-palmitoyl)-GPC (P-16:0)*	HMDB10407	10917802		1.09	0.42	0.39	0.93	0.37	0.39		0.6317	0.1123	0.0016	0.0009	0.0553	0.0111	0.0038	0.0043	0.8082	0.1283	0.0099	0.0029	0.0932	0.0147	0.0134	0.0036
	2524			1-(1-enyl-palmitoyl)-GPE (P-16:0)*				1.07	0.32	0.3	0.91	0.35	0.38		0.649	0.1146	0.0017	0.0009	0.017	0.0041	0.0011	0.0018	0.8887	0.1387	0.0129	0.0035	0.0429	0.008	0.0089	0.0028
	2526			1-(1-enyl-oleoyl)-GPE (P-18:1)*				2.75	1.53	0.56	2.34	1.63	0.7		0.0288	0.0085	0.9031	0.1185	0.0197	0.0047	0.178	0.0672	0.1189	0.0251	0.9535	0.1241	0.0516	0.0093	0.2616	0.037
	2528			1-(1-enyl-stearoyl)-GPE (P-18:0)*				1.12	0.07	0.06	0.94	0.08	0.08		0.4846	0.0896	6.768e-06	3.0369e-05	0.0204	0.0048	2.8934e-06	5.452e-05	0.9907	0.152	0.0002	0.0002	0.056	0.01	5.1416e-05	6.6604e-05
	2531		Glycerolipid Metabolism	glycerol	HMDB00131	753		2.52	1.61	0.64	2.38	1.94	0.81		0.0954	0.0228	0.2593	0.041	0.1616	0.0265	0.1618	0.0632	0.1368	0.0283	0.1941	0.0312	0.133	0.0202	0.3173	0.0439
	2532			glycerol 3-phosphate	HMDB00126	754		3	1.83	0.61	2.71	2	0.74		0.0037	0.0016	0.3265	0.0501	0.0008	0.0004	0.1801	0.0672	0.0005	0.0003	0.1369	0.0235	2.0055e-05	4.3614e-05	0.2492	0.0357
	2537			glycerophosphoglycerol		439964		1.38	0.92	0.67	1.26	1.07	0.85		0.1642	0.0362	0.8646	0.1142	0.0253	0.0057	0.0561	0.0291	0.1455	0.0299	0.651	0.0885	0.0039	0.0012	0.1738	0.0283
	2538		Monoacylglycerol	1-myristoylglycerol (14:0)	HMDB11561	79050		1.56	2.36	1.52	1.25	2.46	1.97		0.4373	0.0821	0.0282	0.007	0.1124	0.0196	0.2569	0.0856	0.5577	0.0924	0.0104	0.003	0.0582	0.0101	0.0458	0.0098
	2541			1-palmitoylglycerol (16:0)	HMDB31074	14900		0.26	0.15	0.58	0.26	0.18	0.7		0.4857	0.0896	0.2015	0.0333	0.336	0.0489	0.3336	0.1043	0.3615	0.0636	0.1906	0.0308	0.3662	0.0482	0.4433	0.0568
	2542			1-palmitoleoylglycerol (16:1)*	HMDB11565			0.48	0.66	1.35	0.4	0.71	1.77		0.0692	0.0178	0.1426	0.026	0.0475	0.0098	0.3167	0.0995	0.0183	0.0051	0.2103	0.0333	0.145	0.0215	0.0581	0.0119
	2546			1-linoleoylglycerol (18:2)		5283469		1.88	0.99	0.52	1.4	0.95	0.68		0.4046	0.0769	0.391	0.0571	0.391	0.0547	0.391	0.1149	0.4695	0.079	0.391	0.0559	0.391	0.0503	0.391	0.0507
	2551			1-dihomo-linolenylglycerol (20:3)				1.65	1.7	1.03	1.35	1.84	1.37		0.2509	0.051	0.034	0.0081	0.0417	0.0087	0.7302	0.1881	0.3116	0.0555	0.0298	0.0066	0.0411	0.0077	0.1608	0.0267
	2552			1-arachidonylglycerol (20:4)	HMDB11549	5282281		2.55	3.69	1.45	2.16	4.18	1.93		0.1728	0.038	0.0026	0.0012	0.0409	0.0085	0.2717	0.0875	0.158	0.0321	0.0004	0.0003	0.0327	0.0064	0.0917	0.0169
	2555			1-docosahexaenoylglycerol (22:6)	HMDB11587			4.29	3.11	0.72	3.45	3.19	0.93		0.0224	0.0069	0.051	0.0111	0.0346	0.0073	0.4461	0.1265	0.0284	0.0075	0.0354	0.0078	0.0247	0.0051	0.7579	0.0921
	2556			2-myristoylglycerol (14:0)	HMDB11530	137938		1.36	2.57	1.89	1.07	2.76	2.57		0.5027	0.0922	0.0062	0.0023	0.1039	0.0183	0.0742	0.0351	0.9052	0.1408	0.0076	0.0024	0.1366	0.0205	0.0201	0.0049
	2557			2-palmitoylglycerol (16:0)	HMDB11533	123409		0.57	5.08	8.98	0.43	5.09	11.71		0.4083	0.0775	0.5334	0.0748	0.4572	0.0628	0.2466	0.0828	0.3144	0.0558	0.4624	0.0651	0.5349	0.0658	0.1796	0.0286
	2558			2-palmitoleoylglycerol (16:1)*	HMDB11565			1.06	1.74	1.64	0.89	1.9	2.13		0.9784	0.164	0.0897	0.0175	0.6936	0.0912	0.1622	0.0632	0.7771	0.1237	0.0604	0.0119	0.4676	0.0588	0.0472	0.01
	2560			2-oleoylglycerol (18:1)	HMDB11537	5319879		1.27	0.6	0.48	1.09	0.69	0.63		0.6397	0.1135	0.2022	0.0334	0.0292	0.0064	0.1487	0.0591	0.8742	0.137	0.2363	0.0368	0.0045	0.0014	0.2276	0.0333
	2561			2-linoleoylglycerol (18:2)	HMDB11538	5365676		1	1	1	1	1	1		---	---	---	---	---	---	---	---	---	---	---	---	---	---	---	---
	2562			2-arachidonoylglycerol (20:4)	HMDB04666	5282280		1.78	2.15	1.21	1.69	2.67	1.58		0.1819	0.0396	0.0091	0.003	0.2099	0.0328	0.4099	0.1193	0.1499	0.0305	0.0004	0.0003	0.1319	0.0202	0.099	0.0181
	2564			2-docosahexaenoylglycerol (22:6)*	HMDB11557			2.66	1.74	0.65	2	1.8	0.9		0.1374	0.0313	0.2387	0.0386	0.391	0.0547	0.5116	0.1408	0.1052	0.0224	0.1314	0.0227	---	---	0.8025	0.0967
	2568			1-meadoylglycerol (20:3n9)*				0.27	0.19	0.71	0.2	0.16	0.82		0.0061	0.0023	0.0009	0.0006	0.0001	0.0001	0.4342	0.1244	0.0154	0.0044	0.0018	0.0009	0.0089	0.0022	0.9739	0.1137
	2603		Diacylglycerol	palmitoyl-arachidonoyl-glycerol (16:0/20:4) [2]*	HMDB07112			1	1	1	1	1	1		---	---	---	---	---	---	---	---	---	---	---	---	---	---	---	---
	2615			oleoyl-linoleoyl-glycerol (18:1/18:2) [2]	HMDB07219			1	1	1	1	1	1		---	---	---	---	---	---	---	---	---	---	---	---	---	---	---	---
	2626			stearoyl-arachidonoyl-glycerol (18:0/20:4) [2]*				1	1	1	1	1	1		---	---	---	---	---	---	---	---	---	---	---	---	---	---	---	---
	2628			oleoyl-arachidonoyl-glycerol (18:1/20:4) [2]*	HMDB07228			1.32	1.31	0.99	1.22	1.34	1.1		0.391	0.0752	0.391	0.0571	---	---	0.9905	0.2384	0.391	0.0667	0.391	0.0559	---	---	0.8293	0.0985
	2632			stearoyl-docosahexaenoyl-glycerol (18:0/22:6) [2]*				1	1	1	1	1	1		---	---	---	---	---	---	---	---	---	---	---	---	---	---	---	---
	2683		Sphingolipid Synthesis	3-ketosphinganine	HMDB01480	631		0.67	0.67	1	0.44	0.44	1		0.2251	0.0468	0.2251	0.0367	0.2251	0.0346	---	---	0.1091	0.0232	0.1091	0.0193	0.1091	0.017	---	---
	2684			sphinganine	HMDB00269	3126		4.6	6.97	1.52	3.9	7.55	1.94		3.6634e-05	6.2965e-05	2.0184e-05	5.2906e-05	1.0574e-05	3.2099e-05	0.037	0.0216	0.0027	0.0012	0.0003	0.0003	0.0018	0.0007	0.0013	0.0006
	2686			sphingadienine		6449795		5.48	3.89	0.71	4.74	4.22	0.89		1.3654e-05	3.5246e-05	0.0002	0.0003	4.1819e-05	6.8486e-05	0.0697	0.0336	0.0004	0.0003	0.001	0.0005	0.0009	0.0004	0.218	0.0322
	2687			phytosphingosine	HMDB04610	122121		8.18	6.65	0.81	13.53	14.29	1.06		0.0004	0.0003	0.0004	0.0004	0.0001	0.0001	0.2517	0.084	7.0299e-05	8.0898e-05	0.0003	0.0003	3.2595e-05	5.7874e-05	0.8243	0.0982
	2690		Dihydroceramides	N-palmitoyl-sphinganine (d18:0/16:0)	HMDB11760	5283572		0.13	0.8	5.99	0.11	0.81	7.19		0.0002	0.0002	0.4009	0.0584	0.0002	0.0002	0.0113	0.0091	0.002	0.0009	0.5658	0.0782	0.0055	0.0016	0.0029	0.0011
	2691			N-stearoyl-sphinganine (d18:0/18:0)*		5283573		0.12	0.53	4.55	0.1	0.53	5.51		0.006	0.0023	0.1824	0.031	0.0023	0.0009	0.0116	0.0091	0.011	0.0034	0.3189	0.048	0.0081	0.0021	0.0021	0.0009
	2698		Ceramides	N-palmitoyl-sphingosine (d18:1/16:0)	HMDB04949	5283564		1.19	2.57	2.15	1.03	2.67	2.59		0.2017	0.043	0.0877	0.0172	0.0982	0.0175	0.1461	0.0586	0.7396	0.118	0.0215	0.0052	0.0571	0.0101	0.0312	0.0071
	2702			N-stearoyl-sphingosine (d18:1/18:0)*	HMDB04950	5283565		1.58	1.83	1.16	1.37	1.9	1.39		0.0626	0.0163	0.2232	0.0365	0.6973	0.0915	0.9708	0.2351	0.1779	0.0352	0.0955	0.0172	0.8048	0.0943	0.3629	0.0492
	2708			N-palmitoyl-sphingadienine (d18:2/16:0)*				0.72	2.19	3.05	0.63	2.29	3.61		0.022	0.0068	0.3876	0.0571	0.0018	0.0007	0.1828	0.0672	0.0001	0.0001	0.2354	0.0368	0.0001	0.0001	0.079	0.0149
	2709			N-stearoyl-sphingadienine (d18:2/18:0)*				0.77	1.58	2.05	0.7	1.69	2.42		0.0974	0.0232	0.2523	0.0403	0.1213	0.0208	0.0839	0.038	0.1013	0.0218	0.0658	0.0127	0.1632	0.0237	0.0117	0.0033
	2710			N-behenoyl-sphingadienine (d18:2/22:0)*				2.59	11.92	4.61	2.07	10.42	5.03		0.8772	0.15	0.0221	0.0059	0.0406	0.0085	0.0521	0.0276	0.9043	0.1408	0.026	0.0059	0.0419	0.0078	0.0484	0.0101
	2711			N-nervonoyl-sphingadiene (d18:2/24:1)*				2.01	1.15	0.57	1.79	1.24	0.7		0.0152	0.005	0.6422	0.0879	0.0127	0.0033	0.0429	0.0242	0.0274	0.0072	0.2628	0.0405	0.0095	0.0024	0.0318	0.0072
	2720			N-palmitoyl-heptadecasphingosine (d17:1/16:0)*				1.33	2.16	1.62	1.18	2.32	1.97		0.0865	0.0209	0.1068	0.0205	0.9684	0.1227	0.2978	0.0943	0.0679	0.0158	0.0364	0.008	0.0447	0.0083	0.0622	0.0123
	2724			ceramide (d18:1/14:0, d16:1/16:0)*				0.82	2.13	2.59	0.72	2.27	3.17		0.2135	0.0448	0.1708	0.0296	0.0004	0.0003	0.0889	0.0398	0.0047	0.0017	0.0692	0.0132	0.0002	0.0001	0.0253	0.006
	2725			ceramide (d18:1/17:0, d17:1/18:0)*				1.82	2.67	1.47	1.71	2.96	1.73		0.0818	0.0201	0.1033	0.0198	0.2164	0.0336	0.6354	0.1674	0.0877	0.0194	0.0407	0.0087	0.081	0.013	0.2577	0.0366
	2728			ceramide (d16:1/24:1, d18:1/22:1)*				5.19	4.3	0.83	4.53	4.79	1.06		2.9594e-05	5.7648e-05	0.0004	0.0004	0.0003	0.0002	0.2673	0.0865	0.0007	0.0004	0.0002	0.0002	0.0009	0.0004	0.8448	0.0999
	2733		Hexosylceramides (HCER)	glycosyl-N-palmitoyl-sphingosine (d18:1/16:0)				1.76	13.87	7.89	1.59	15.36	9.66		0.1988	0.0425	1.3452e-05	3.6671e-05	0.1707	0.0276	0.0014	0.0019	0.2979	0.0536	1.537e-05	4.5579e-05	0.094	0.0147	0.003	0.0011
	2734			glycosyl-N-stearoyl-sphingosine (d18:1/18:0)				1.72	3.04	1.77	1.55	3.47	2.23		0.0454	0.0127	0.0029	0.0013	0.4046	0.0564	0.0192	0.0133	0.009	0.0029	0.0005	0.0004	0.6866	0.0816	0.0006	0.0004
	2744			glycosyl-N-behenoyl-sphingadienine (d18:2/22:0)*				0.5	0.5	1	0.35	0.35	1		0.1309	0.03	0.1309	0.0243	0.1309	0.0222	---	---	0.0686	0.0159	0.0686	0.0131	0.0686	0.0115	---	---
	2754			glycosyl ceramide (d18:1/20:0, d16:1/22:0)*				0.91	1.08	1.18	0.81	1.22	1.5		0.4673	0.0872	0.805	0.1072	0.1729	0.0279	0.4799	0.133	0.1454	0.0299	0.3977	0.0568	0.0123	0.0029	0.1027	0.0185
	2756			glycosyl ceramide (d16:1/24:1, d18:1/22:1)*				12.08	37.62	3.11	11	45.88	4.17		0.0019	0.0009	0.0012	0.0007	0.007	0.0021	0.1484	0.0591	0.0059	0.0021	0.0013	0.0006	0.0102	0.0025	0.1026	0.0185
	2757			glycosyl ceramide (d18:1/23:1, d17:1/24:1)*				2.99	8.63	2.89	4.76	17.3	3.63		0.0044	0.0018	0.0006	0.0005	0.003	0.001	0.0195	0.0133	0.011	0.0034	0.0008	0.0005	0.0078	0.002	0.0094	0.0029
	2758			glycosyl ceramide (d18:2/24:1, d18:1/24:2)*				0.61	0.93	1.53	0.55	1.03	1.87		0.0473	0.0131	0.7198	0.0968	0.0046	0.0015	0.1304	0.0544	0.0032	0.0013	0.7853	0.1048	0.0472	0.0087	0.0023	0.0009
	2763		Lactosylceramides (LCER)	lactosyl-N-palmitoyl-sphingosine (d18:1/16:0)				40.37	47.96	1.19	34.3	50.14	1.46		1.6897e-05	3.9381e-05	0.0002	0.0003	3.6671e-06	1.5307e-05	0.7159	0.1852	3.2744e-06	2.0452e-05	2.8479e-06	2.4144e-05	1.2095e-05	3.6509e-05	0.1433	0.0243
	2764			lactosyl-N-stearoyl-sphingosine (d18:1/18:0)*	HMDB11591	10260120		2.11	2.17	1.03	1.49	1.89	1.27		0.0041	0.0017	0.032	0.0076	0.1377	0.0231	0.9621	0.2335	0.0089	0.0029	0.008	0.0025	0.1543	0.0226	0.1055	0.0188
	2765			lactosyl-N-arachidoyl-sphingosine (d18:1/20:0)*				80.28	45.85	0.57	83.89	60.45	0.72		2.3702e-06	1.0935e-05	1.2702e-06	1.7314e-05	2.6447e-06	1.384e-05	0.0094	0.0081	0.0007	0.0005	0.0008	0.0005	0.0008	0.0004	0.0062	0.0021
	2766			lactosyl-N-behenoyl-sphingosine (d18:1/22:0)*				20.05	19.56	0.98	17.12	20.97	1.23		6.5791e-06	2.3068e-05	3.1195e-06	2.2615e-05	3.5681e-06	1.5307e-05	0.7819	0.1997	0.0003	0.0002	0.0001	0.0002	0.0004	0.0003	0.1375	0.0237
	2767			lactosyl-N-nervonoyl-sphingosine (d18:1/24:1)*				39.85	18.65	0.47	34.04	20.18	0.59		1.0185e-07	2.976e-06	4.0621e-06	2.307e-05	2.4804e-07	3.9273e-06	0.0036	0.0042	8.9093e-05	9.0823e-05	3.6129e-05	8.4496e-05	0.0001	0.0001	0.0054	0.0019
	2774		Dihydrosphingomyelins	myristoyl dihydrosphingomyelin (d18:0/14:0)*	HMDB12085			0.05	0.18	3.36	0.06	0.21	3.47		0.0005	0.0003	0.0012	0.0007	6.4674e-05	7.5614e-05	0.0155	0.0113	0.0018	0.0008	0.0059	0.0019	0.0017	0.0007	0.0288	0.0067
	2775			palmitoyl dihydrosphingomyelin (d18:0/16:0)*		9939965		0.03	0.31	9.98	0.03	0.33	12.34		1.7197e-05	3.9381e-05	0.0015	0.0008	8.1626e-05	8.5176e-05	8.3121e-05	0.0004	6.4374e-05	7.7397e-05	0.0132	0.0036	0.003	0.001	1.1026e-05	2.9927e-05
	2776			behenoyl dihydrosphingomyelin (d18:0/22:0)*	HMDB12091			0.02	0.04	1.77	0.02	0.04	1.64		0.0028	0.0013	0.0025	0.0012	0.002	0.0008	0.0287	0.0179	0.0057	0.002	0.0088	0.0027	0.0049	0.0014	9.1281e-05	0.0001
	2777			sphingomyelin (d18:0/18:0, d19:0/17:0)*	HMDB12087			0.04	0.24	5.46	0.04	0.25	6.5		0.0021	0.001	0.0114	0.0035	0.0021	0.0008	0.0055	0.0057	0.0042	0.0015	0.0376	0.0081	0.0042	0.0013	0.0039	0.0014
	2778			sphingomyelin (d18:0/20:0, d16:0/22:0)*				0.07	0.11	1.58	0.06	0.11	1.83		0.0016	0.0008	0.0006	0.0005	0.0016	0.0006	0.2624	0.0859	0.0037	0.0014	0.0023	0.001	0.0037	0.0012	0.1896	0.0291
	2779		Sphingomyelins	palmitoyl sphingomyelin (d18:1/16:0)		9939941		0.24	0.53	2.2	0.21	0.59	2.8		6.4638e-05	9.7689e-05	0.0225	0.006	8.8757e-05	8.6373e-05	0.0114	0.0091	0.0003	0.0003	0.0284	0.0064	0.0157	0.0036	0.005	0.0018
	2781			stearoyl sphingomyelin (d18:1/18:0)	HMDB01348	6453725		0.3	0.78	2.59	0.26	0.89	3.38		0.0006	0.0004	0.2534	0.0403	9.1087e-05	8.6373e-05	0.0169	0.0121	1.3185e-05	2.9334e-05	0.4743	0.0665	0.0005	0.0003	0.0129	0.0036
	2782			behenoyl sphingomyelin (d18:1/22:0)*	HMDB12103			0.23	0.35	1.51	0.2	0.38	1.9		4.6387e-05	7.5299e-05	0.0026	0.0012	0.0031	0.0011	0.1029	0.0445	0.0008	0.0005	0.0053	0.0018	0.0362	0.0069	0.0165	0.0042
	2783			tricosanoyl sphingomyelin (d18:1/23:0)*	HMDB12105			0.52	0.44	0.83	0.45	0.48	1.06		0.0014	0.0007	0.0044	0.0018	0.8832	0.1134	0.2754	0.0884	0.0075	0.0025	0.0111	0.0031	0.361	0.0478	0.8245	0.0982
	2784			lignoceroyl sphingomyelin (d18:1/24:0)				0.21	0.11	0.53	0.18	0.12	0.67		0.0002	0.0002	2.5357e-05	5.5803e-05	0.0079	0.0023	0.0104	0.0085	0.0014	0.0007	0.0004	0.0003	0.0295	0.0059	0.0194	0.0048
	2788			sphingomyelin (d17:1/14:0, d16:1/15:0)*				0.29	0.88	3.05	0.23	0.98	4.31		0.0003	0.0002	0.4244	0.0615	7.8057e-06	2.6065e-05	0.1867	0.068	0.0015	0.0007	0.5122	0.0713	0.001	0.0004	0.1817	0.0286
	2789			sphingomyelin (d18:1/14:0, d16:1/16:0)*	HMDB12097	11433862		0.16	0.72	4.52	0.14	0.79	5.78		2.0559e-06	1.0739e-05	0.1653	0.029	0.0001	0.0001	0.0042	0.0046	0.0004	0.0003	0.3632	0.0539	0.011	0.0027	0.003	0.0012
	2790			sphingomyelin (d18:2/14:0, d18:1/14:1)*				0.24	1.18	5.01	0.22	1.36	6.3		0.0685	0.0177	0.9715	0.1261	0.1392	0.0233	0.101	0.0439	0.0731	0.0166	0.8016	0.1062	0.1723	0.0248	0.0828	0.0155
	2791			sphingomyelin (d17:1/16:0, d18:1/15:0, d16:1/17:0)*				0.32	0.97	3.05	0.27	1.07	3.91		5.3928e-05	8.5948e-05	0.7265	0.0975	0.1204	0.0207	0.0043	0.0046	0.001	0.0005	0.8285	0.1093	0.7699	0.091	0.003	0.0012
	2792			sphingomyelin (d17:2/16:0, d18:2/15:0)*				0.55	1.73	3.15	0.47	1.79	3.78		0.1838	0.0397	0.5928	0.0819	0.1838	0.0292	0.1947	0.0692	0.1872	0.0363	0.5986	0.0822	0.1872	0.0266	0.1827	0.0286
	2793			sphingomyelin (d18:2/16:0, d18:1/16:1)*				0.31	1.18	3.79	0.27	1.28	4.77		6.8967e-05	0.0001	0.4577	0.0659	0.0778	0.0146	0.0018	0.0024	0.0023	0.001	0.2798	0.0427	0.5063	0.0629	0.0002	0.0002
	2794			sphingomyelin (d18:1/17:0, d17:1/18:0, d19:1/16:0)				0.54	1.79	3.31	0.51	2.13	4.14		0.2055	0.0436	0.1163	0.0218	0.0908	0.0166	0.0033	0.0039	0.1907	0.0367	0.0764	0.0142	0.0643	0.0109	0.0009	0.0005
	2795			sphingomyelin (d18:1/18:1, d18:2/18:0)	HMDB12101	6443882		0.51	1.04	2.03	0.45	1.17	2.6		0.0012	0.0007	0.9186	0.1197	0.0931	0.0169	0.0696	0.0336	0.0033	0.0013	0.7412	0.0995	0.3897	0.0503	0.0311	0.0071
	2797			sphingomyelin (d18:1/20:0, d16:1/22:0)*	HMDB12102			0.2	0.39	1.94	0.18	0.44	2.48		5.5705e-06	2.123e-05	0.0104	0.0033	0.0031	0.0011	0.0412	0.0235	2.5159e-06	2.0452e-05	0.0147	0.0039	0.0011	0.0005	0.0154	0.004
	2798			sphingomyelin (d18:1/20:1, d18:2/20:0)*				0.4	2.4	6.06	0.49	2.98	6.03		0.0105	0.0037	0.6739	0.0915	0.0105	0.0028	0.1743	0.0668	0.0043	0.0016	0.4768	0.0667	0.0043	0.0013	0.1612	0.0267
	2800			sphingomyelin (d18:1/21:0, d17:1/22:0, d16:1/23:0)*				1	1.79	1.79	1	2.15	2.15		---	---	0.0921	0.0179	0.0665	0.0128	0.0921	0.0406	---	---	0.0547	0.011	0.0583	0.0101	0.0547	0.0113
	2802			sphingomyelin (d18:1/22:1, d18:2/22:0, d16:1/24:1)*	HMDB12104			1.55	3.25	2.1	1.36	3.77	2.78		0.0114	0.0039	0.082	0.0163	0.0002	0.0002	0.2466	0.0828	0.0049	0.0018	0.0736	0.0138	0.0006	0.0003	0.1479	0.0249
	2804			sphingomyelin (d18:2/23:0, d18:1/23:1, d17:1/24:1)*				1.41	1.27	0.9	1.24	1.46	1.17		0.0624	0.0163	0.5282	0.0744	0.0007	0.0004	0.5638	0.1516	0.0444	0.0109	0.3227	0.0484	7.5717e-05	8.9626e-05	0.7789	0.0943
	2805			sphingomyelin (d18:1/24:1, d18:2/24:0)*	HMDB12107			0.96	0.63	0.65	0.83	0.69	0.83		0.7685	0.1329	0.0422	0.0094	0.1042	0.0183	0.0533	0.0281	0.389	0.0667	0.1247	0.0216	0.0752	0.0123	0.2382	0.0345
	2806			sphingomyelin (d18:2/24:1, d18:1/24:2)*				1.74	2.08	1.2	1.53	2.33	1.52		0.0054	0.0021	0.0115	0.0036	7.5255e-05	8.1062e-05	0.3921	0.1149	0.001	0.0005	0.0026	0.0011	0.0002	0.0002	0.0286	0.0066
	2835		Sphingosines	sphingosine	HMDB00252	5353955		21.51	15.15	0.7	18.16	16.16	0.89		3.4746e-06	1.4504e-05	7.6683e-06	3.0742e-05	4.4488e-05	6.9095e-05	0.0921	0.0406	0.0003	0.0003	0.0007	0.0004	0.0005	0.0003	0.1478	0.0249
	2843			hexadecasphingosine (d16:1)*				9.37	5.63	0.6	16.93	12.82	0.76		0.0002	0.0002	0.0008	0.0006	4.2045e-05	6.8486e-05	0.0171	0.0121	1.9898e-05	3.5241e-05	1.5536e-05	4.5579e-05	1.2479e-06	1.0762e-05	0.0119	0.0033
	2844			heptadecasphingosine (d17:1)		5283557		10.17	8.29	0.81	13.56	13.82	1.02		3.3621e-06	1.4504e-05	2.773e-05	5.8299e-05	1.6564e-05	3.9385e-05	0.2495	0.0836	7.5329e-05	8.3124e-05	0.0004	0.0003	2.6705e-05	5.2004e-05	0.7611	0.0923
	2853		Mevalonate Metabolism	3-hydroxy-3-methylglutarate	HMDB00355	1662		0.03	0.03	1.08	0.03	0.03	1.32		8.8336e-07	6.6154e-06	0.0002	0.0003	5.5406e-07	5.286e-06	0.9582	0.233	1.3473e-05	2.9334e-05	1.4717e-05	4.5579e-05	9.4303e-06	2.9963e-05	0.3227	0.0445
	2868		Sterol	cholesterol	HMDB00067	11025495		0.97	0.91	0.94	0.84	0.99	1.19		0.6586	0.1159	0.4705	0.0674	0.3336	0.0486	0.6351	0.1674	0.336	0.0594	0.9891	0.1275	0.1413	0.021	0.3062	0.0427
	2892			4-cholesten-3-one	HMDB00921	91477		4.99	16.77	3.36	4.98	19.06	3.83		0.2242	0.0467	0.0004	0.0004	0.0579	0.0116	0.0619	0.0313	0.2243	0.0421	0.0001	0.0002	0.0578	0.0101	0.0521	0.0108
	2913			7-hydroxycholesterol (alpha or beta)	HMDB06119	107722		0.62	1.14	1.85	0.51	1.17	2.28		0.1449	0.0327	0.7539	0.1009	0.0566	0.0114	0.1236	0.0521	0.1317	0.0273	0.5043	0.0704	0.1481	0.0218	0.0082	0.0026
	3083		Primary Bile Acid Metabolism	glycochenodeoxycholate	HMDB00637	12544		3.14	1.23	0.39	2.7	1.36	0.5		0.0001	0.0001	0.5072	0.0719	0.0005	0.0003	0.0112	0.009	0.0059	0.0021	0.3749	0.0553	0.0045	0.0014	0.0369	0.0082
	3084			taurochenodeoxycholate	HMDB00951	387316		4.41	1.22	0.28	3.3	1.19	0.36		0.0183	0.0058	0.7053	0.0952	0.0216	0.005	0.0246	0.0162	0.026	0.0069	0.81	0.1071	0.0203	0.0043	0.0499	0.0104
	3106		Secondary Bile Acid Metabolism	glycodeoxycholate	HMDB00631	3035026		2.8	2.35	0.84	2.24	2.44	1.09		0.1047	0.0248	0.094	0.0182	0.0909	0.0166	0.8281	0.2088	0.1897	0.0366	0.1871	0.0303	0.1393	0.0208	0.9268	0.1087
	3729	Nucleotide	Purine Metabolism, (Hypo)Xanthine/Inosine containing	inosine 5'-monophosphate (IMP)	HMDB00175	8582		0	0.03	5.36	0.01	0.03	5.54		2.7352e-05	5.4492e-05	0.0069	0.0025	4.7042e-05	6.9815e-05	0.1825	0.0672	3.6204e-06	2.0452e-05	0.0092	0.0028	0.0003	0.0002	0.1824	0.0286
	3730			inosine	HMDB00195	6021		15.36	24.12	1.57	13.52	27.08	2		0.0002	0.0002	6.0851e-05	9.8742e-05	0.0004	0.0002	0.0581	0.0298	0.0008	0.0005	6.9905e-05	0.0001	0.0005	0.0003	0.0053	0.0019
	3731			hypoxanthine	HMDB00157	790		2.19	2.15	0.98	1.92	2.41	1.25		0.0022	0.0011	0.0071	0.0025	0.0003	0.0002	0.8589	0.2148	0.0033	0.0013	0.0012	0.0006	9.6792e-05	0.0001	0.1675	0.0275
	3732			xanthine	HMDB00292	1188		3.2	0.82	0.26	2.69	0.89	0.33		0.0005	0.0003	0.3847	0.0571	0.0004	0.0003	0.0039	0.0043	0.0117	0.0036	0.6941	0.0936	0.0038	0.0012	0.012	0.0033
	3734			xanthosine	HMDB00299	64959		5.4	4.83	0.89	4.14	4.61	1.11		0.0661	0.0171	0.0739	0.015	0.0259	0.0058	0.5805	0.155	0.0882	0.0194	0.0801	0.0147	0.029	0.0058	0.1435	0.0243
	3738			2'-deoxyinosine	HMDB00071	65058		6	11.06	1.84	7.91	18.76	2.37		9.4459e-05	0.0001	0.0002	0.0002	1.0976e-06	8.1443e-06	0.0255	0.0164	0.0018	0.0008	7.0297e-05	0.0001	0.0004	0.0002	0.0069	0.0023
	3740			urate	HMDB00289	1175		0.29	0.1	0.36	0.24	0.1	0.4		0.009	0.0032	5.4851e-07	9.3456e-06	0.0031	0.0011	0.023	0.0153	0.0005	0.0003	0.0002	0.0002	0.0038	0.0012	0.0108	0.0032
	3742			allantoin	HMDB00462	204		1.48	0.9	0.61	1.31	0.77	0.59		0.0061	0.0023	0.241	0.0389	0.0164	0.004	0.0061	0.006	0.0139	0.0041	0.0263	0.006	0.0006	0.0003	0.0018	0.0008
	3747		Purine Metabolism, Adenine containing	adenosine 5'-diphosphate (ADP)	HMDB01341	6022		0.01	0.03	2.3	0.01	0.04	3.35		0.003	0.0013	0.0014	0.0008	0.001	0.0005	0.1828	0.0672	0.0039	0.0015	0.0036	0.0013	0.0018	0.0007	0.1917	0.0293
	3748			adenosine 5'-monophosphate (AMP)	HMDB00045	6083		0.01	0.22	27.36	0.01	0.26	36.08		5.2565e-07	6.6154e-06	0.0343	0.0081	0.0004	0.0003	0.009	0.008	3.9002e-07	7.8544e-06	0.0495	0.0102	0.0004	0.0003	0.0089	0.0028
	3750			adenosine 2'-monophosphate (2'-AMP)	HMDB11617	94136		0.26	0.26	1	0.36	0.36	1		0.2184	0.0456	0.2184	0.0358	0.2184	0.0338	---	---	0.2199	0.0414	0.2199	0.0346	0.2199	0.0306	---	---
	3751			adenosine 3',5'-cyclic monophosphate (cAMP)	HMDB00058	6076		0.58	0.58	1	0.53	0.53	1		0.0302	0.0088	0.0302	0.0073	0.0302	0.0065	---	---	0.0423	0.0105	0.0423	0.009	0.0423	0.0079	---	---
	3754			adenylosuccinate	HMDB00536	195		0.06	0.06	1.05	0.07	0.07	1.08		0.0024	0.0011	0.0021	0.001	0.0024	0.0009	0.391	0.1149	0.0029	0.0012	0.0023	0.001	0.0029	0.001	0.391	0.0507
	3755			adenosine	HMDB00050	60961		1.15	21.82	18.96	1.06	25.22	23.78		0.713	0.1245	0.0569	0.0122	0.0068	0.002	0.0678	0.0333	0.9699	0.1497	0.0611	0.012	0.0082	0.0021	0.0612	0.0123
	3756			adenine	HMDB00034	190		0.39	0.73	1.87	0.33	0.79	2.4		0.0078	0.0029	0.1848	0.0311	0.1031	0.0182	0.0519	0.0276	0.0015	0.0007	0.2478	0.0385	0.3091	0.0416	0.0002	0.0002
	3757			1-methyladenine	HMDB11599	78821		1	1	1	1	1	1		---	---	---	---	---	---	---	---	---	---	---	---	---	---	---	---
	3761			N1-methyladenosine	HMDB03331	27476		13.76	12.24	0.89	14.31	15.81	1.11		0.0003	0.0003	0.0007	0.0006	8.3346e-05	8.5633e-05	0.5639	0.1516	1.4499e-05	2.9948e-05	8.7704e-05	0.0001	4.0137e-05	6.8188e-05	0.3167	0.0439
	3772			N6-carbamoylthreonyladenosine	HMDB41623	161466		3.98	2.78	0.7	3.44	2.85	0.83		2.0818e-05	4.4508e-05	0.2111	0.0347	4.3239e-05	6.8754e-05	0.2625	0.0859	0.0013	0.0006	0.1134	0.0199	0.001	0.0004	0.3843	0.0507
	3775			2'-deoxyadenosine 5'-monophosphate	HMDB00905	12599		0.52	0.55	1.05	0.34	0.53	1.55		0.1283	0.0295	0.1491	0.027	0.1283	0.0218	0.391	0.1149	0.0221	0.006	0.0979	0.0175	0.0221	0.0047	0.1934	0.0294
	3782			N6-succinyladenosine	HMDB00912	165243		98.54	24.95	0.25	87.95	27.64	0.31		0.0006	0.0004	0.0011	0.0007	0.001	0.0005	0.0038	0.0043	0.003	0.0012	0.0054	0.0018	0.0023	0.0009	0.0011	0.0006
	3785		Purine Metabolism, Guanine containing	guanosine 5'- monophosphate (5'-GMP)	HMDB01397	6804		0.01	0.29	24.67	0.01	0.33	31.8		6.9904e-08	2.976e-06	0.0002	0.0002	0.0002	0.0001	6.2052e-07	2.4246e-05	9.2503e-06	2.63e-05	0.0002	0.0002	7.5224e-05	8.9626e-05	3.1363e-05	4.9656e-05
	3790			guanosine	HMDB00133	6802		26.37	45.71	1.73	22.53	46.96	2.08		2.2052e-06	1.0739e-05	0.0019	0.0009	5.7862e-08	1.9321e-06	0.4227	0.1218	8.0861e-05	8.8023e-05	0.0003	0.0003	6.2034e-05	7.8018e-05	0.1399	0.0239
	3791			guanine	HMDB00132	764		4.25	3.12	0.73	3.65	3.23	0.89		0.0003	0.0003	0.0646	0.0135	0.0013	0.0006	0.2801	0.0895	0.0004	0.0003	0.0175	0.0044	0.0001	0.0001	0.4709	0.06
	3793			7-methylguanine	HMDB00897	11361		1.62	0.86	0.53	1.38	0.92	0.67		0.0738	0.0187	0.6103	0.084	0.0248	0.0056	0.0115	0.0091	0.1868	0.0363	0.9761	0.1261	0.0284	0.0057	0.0005	0.0003
	3799			N2,N2-dimethylguanosine	HMDB04824	92919		1.3	1.83	1.41	1.25	2.1	1.69		0.483	0.0896	0.2254	0.0367	0.1344	0.0227	0.5096	0.1406	0.6093	0.1004	0.1829	0.03	0.1464	0.0216	0.355	0.0484
	3807			2'-deoxyguanosine	HMDB00085	187790		7.86	7.61	0.97	7.77	9.59	1.23		0.0006	0.0004	0.0007	0.0006	0.0005	0.0003	0.87	0.2156	9.3146e-05	9.2633e-05	4.8044e-05	9.8139e-05	3.756e-06	1.7441e-05	0.0276	0.0065
	3810		Pyrimidine Metabolism, Orotate containing	N-carbamoylaspartate	HMDB00828	93072		1	1	1	1	1	1		---	---	---	---	---	---	---	---	---	---	---	---	---	---	---	---
	3811			dihydroorotate	HMDB03349	648		1	1	1	1	1	1		---	---	---	---	---	---	---	---	---	---	---	---	---	---	---	---
	3812			orotate	HMDB00226	967		89.36	33.08	0.37	81.91	38.53	0.47		0.0048	0.0019	0.0083	0.0028	0.0047	0.0015	0.0014	0.0019	0.0041	0.0015	0.006	0.0019	0.0035	0.0011	0.0026	0.001
	3814			orotidine	HMDB00788	92751		0.08	0.57	6.83	0.07	0.62	8.7		1.6069e-06	1.0739e-05	0.0311	0.0075	6.5913e-05	7.5614e-05	0.0003	0.0009	9.0198e-05	9.0823e-05	0.0676	0.013	0.0028	0.001	0.0003	0.0002
	3818		Pyrimidine Metabolism, Uracil containing	uridine 5'-diphosphate (UDP)	HMDB00295	6031		0.03	0.06	2.03	0.02	0.06	2.54		0.0025	0.0011	0.0013	0.0008	0.0014	0.0006	0.2364	0.0806	0.0033	0.0013	0.0028	0.0011	0.0035	0.0011	0.1961	0.0295
	3819			uridine 5'-monophosphate (UMP)	HMDB00288	6030		0.01	0.38	49.33	0.01	0.46	63.38		6.9856e-07	6.6154e-06	0.0512	0.0111	0.0019	0.0007	0.0014	0.0019	5.8638e-06	2.2189e-05	0.0934	0.0169	0.0047	0.0014	0.001	0.0005
	3824			uridine	HMDB00296	6029		1.35	1.71	1.26	1.19	1.88	1.58		0.0388	0.0111	0.0316	0.0076	0.0027	0.001	0.2615	0.0859	0.0287	0.0075	5.5509e-05	0.0001	9.781e-05	0.0001	0.0002	0.0001
	3825			uracil	HMDB00300	1174		2.74	3.6	1.31	2.28	4.26	1.87		0.0091	0.0032	0.1527	0.0274	0.0005	0.0003	0.9439	0.23	0.0156	0.0045	0.1206	0.021	0.0005	0.0003	0.6564	0.0808
	3826			pseudouridine	HMDB00767	15047		1.73	1.28	0.74	1.52	1.35	0.89		0.0011	0.0007	0.5072	0.0719	0.0012	0.0005	0.199	0.0701	0.0231	0.0062	0.1326	0.0228	0.0048	0.0014	0.4207	0.054
	3827			5,6-dihydrouridine		94312		9.6	4.13	0.43	8.27	4.57	0.55		0.0002	0.0002	0.0004	0.0004	9.1826e-05	8.6373e-05	0.0147	0.011	0.0003	0.0003	0.0018	0.0008	0.0001	0.0001	0.0116	0.0033
	3828			2'-O-methyluridine		102212		2.06	0.89	0.43	1.86	0.65	0.35		0.0205	0.0064	0.654	0.0891	0.1093	0.0191	0.0139	0.0106	0.1122	0.0238	0.4523	0.0639	0.1337	0.0202	0.0191	0.0047
	3829			5-methyluridine (ribothymidine)	HMDB00884	445408		1.9	2.12	1.12	1.64	2.25	1.37		0.0406	0.0115	0.0474	0.0104	0.0003	0.0002	0.8072	0.2048	0.0975	0.0211	0.0297	0.0066	0.0007	0.0004	0.0449	0.0096
	3840			2'-deoxyuridine	HMDB00012	13712		3.02	6.09	2.02	2.75	7.23	2.62		0.0539	0.0146	0.0153	0.0045	0.0314	0.0068	0.1301	0.0544	0.0567	0.0136	0.0094	0.0028	0.0222	0.0047	0.0743	0.0142
	3843			3-ureidopropionate	HMDB00026	111		0.06	0.06	1	0.04	0.04	1		0.0007	0.0005	0.0007	0.0006	0.0007	0.0004	---	---	0.0003	0.0002	0.0003	0.0003	0.0003	0.0002	---	---
	3848			3-(3-amino-3-carboxypropyl)uridine*		171198		2.38	1.12	0.47	2.06	1.11	0.54		0.0018	0.0009	0.5863	0.0812	0.0166	0.004	0.1388	0.0567	0.0153	0.0044	0.6704	0.0909	0.0166	0.0037	0.1631	0.0269
	3851		Pyrimidine Metabolism, Cytidine containing	cytidine 5'-monophosphate (5'-CMP)	HMDB00095	6131		0.6	0.67	1.11	0.53	0.74	1.41		0.0085	0.003	0.0357	0.0083	0.4519	0.0623	0.5758	0.1541	0.0007	0.0005	0.0256	0.0059	0.612	0.0737	0.01	0.003
	3855			cytidine	HMDB00089	6175		1.03	1.37	1.32	0.89	1.48	1.66		0.8406	0.1448	0.1542	0.0275	0.1092	0.0191	0.1988	0.0701	0.6067	0.1001	0.0673	0.013	0.0649	0.011	0.0001	0.0001
	3857			3-methylcytidine		159649		22.47	11.35	0.51	17.17	10.47	0.61		0.0001	0.0001	0.0207	0.0056	0.0002	0.0001	0.1323	0.0549	7.7608e-06	2.5007e-05	0.014	0.0038	6.1857e-05	7.8018e-05	0.174	0.0283
	3858			5-methylcytidine	HMDB00982	92918		1.68	1.46	0.87	1.38	1.41	1.02		0.1071	0.0251	0.4955	0.0707	0.0122	0.0032	0.462	0.1302	0.2689	0.0489	0.3476	0.0518	0.0273	0.0055	0.8426	0.0998
	3865			2'-deoxycytidine	HMDB00014	13711		11.24	8.42	0.75	9.95	9.4	0.94		0.0191	0.0061	0.0236	0.0062	0.0195	0.0046	0.1888	0.0682	0.0203	0.0056	0.0209	0.0051	0.0161	0.0036	0.4641	0.0593
	3866			2'-O-methylcytidine		150971		0.29	0.13	0.43	0.24	0.13	0.55		0.1244	0.0287	0.0274	0.0069	0.1171	0.0203	0.0002	0.0008	0.1368	0.0283	0.0504	0.0103	0.2143	0.03	0.0074	0.0024
	3872		Pyrimidine Metabolism, Thymine containing	thymidine 5'-monophosphate	HMDB01227	9700		0.04	0.05	1.24	0.04	0.06	1.63		0.0003	0.0003	1.2706e-05	3.608e-05	0.0003	0.0002	0.2277	0.0781	0.0002	0.0002	0.0001	0.0002	0.0002	0.0002	0.1844	0.0286
	3876			thymidine	HMDB00273	5789		4.65	9.3	2	4.2	10.7	2.55		0.048	0.0133	0.0239	0.0062	0.0282	0.0062	0.0173	0.0122	0.0493	0.012	0.0194	0.0048	0.0222	0.0047	0.0048	0.0017
	3879			thymine	HMDB00262	1135		0.9	0.9	1	0.61	0.61	1		0.391	0.0752	0.391	0.0571	0.391	0.0547	---	---	0.391	0.0667	0.391	0.0559	0.391	0.0503	---	---
	3882			3-aminoisobutyrate	HMDB03911	64956		0.22	0.22	1	0.21	0.21	1		0.0014	0.0008	0.0014	0.0008	0.0014	0.0006	---	---	0.0008	0.0005	0.0008	0.0005	0.0008	0.0004	---	---
	3883		Purine and Pyrimidine Metabolism	methylphosphate	HMDB61711	13130		4.61	4.3	0.93	4	4.8	1.2		0.0007	0.0005	0.0018	0.0009	8.7883e-05	8.6373e-05	0.9052	0.222	0.0028	0.0012	0.0015	0.0007	0.0006	0.0003	0.376	0.0507
	3899	Cofactors and Vitamins	Nicotinate and Nicotinamide Metabolism	quinolinate	HMDB00232	1066		1.23	1	0.81	1.43	1	0.7		0.391	0.0752	---	---	0.391	0.0547	0.391	0.1149	0.1888	0.0366	---	---	0.391	0.0503	0.1888	0.029
	3900			nicotinate	HMDB01488	938		1	1	1	1	1	1		---	---	---	---	---	---	---	---	---	---	---	---	---	---	---	---
	3901			nicotinate ribonucleoside	HMDB06809	161234		1	1	1	1	1	1		---	---	---	---	---	---	---	---	---	---	---	---	---	---	---	---
	3903			nicotinamide	HMDB01406	936		0.59	0.71	1.21	0.51	0.79	1.55		0.0111	0.0038	0.1097	0.0208	0.9708	0.1228	0.47	0.1318	7.2541e-05	8.131e-05	0.1947	0.0312	0.0771	0.0125	0.0835	0.0156
	3905			nicotinamide ribonucleotide (NMN)	HMDB00229	14180		11.87	7.43	0.63	10.2	7.79	0.76		0.0009	0.0006	0.0028	0.0013	0.0006	0.0003	0.1452	0.0586	0.0047	0.0017	0.0029	0.0011	0.0033	0.0011	0.2458	0.0354
	3906			nicotinamide riboside	HMDB00855	439924		27.33	2.96	0.11	22.54	2.89	0.13		7.2589e-05	0.0001	0.1871	0.0313	0.0004	0.0002	0.0112	0.009	0.0011	0.0006	0.1144	0.02	0.0023	0.0008	0.0103	0.0031
	3907			nicotinamide adenine dinucleotide (NAD+)	HMDB00902	5893		15.02	35.96	2.39	14.22	45.11	3.17		0.001	0.0006	0.0002	0.0002	0.0007	0.0004	0.0251	0.0163	0.0099	0.0032	0.0018	0.0008	0.003	0.0011	0.0162	0.0041
	3915			1-methylnicotinamide	HMDB00699	10129985		0.51	0.44	0.87	0.44	0.51	1.16		0.0023	0.0011	0.0102	0.0033	0.4223	0.0586	0.4404	0.1256	0.0009	0.0005	0.0606	0.012	0.8304	0.0968	0.8226	0.0982
	3928		Riboflavin Metabolism	riboflavin (Vitamin B2)	HMDB00244	493570		2.74	0.44	0.16	2.38	0.28	0.12		0.0208	0.0065	0.081	0.0161	0.1411	0.0235	0.0009	0.0017	0.0767	0.0172	0.087	0.0158	0.1405	0.0209	4.7649e-05	6.4663e-05
	3929			flavin adenine dinucleotide (FAD)	HMDB01248	643975		0.7	0.6	0.85	0.6	0.65	1.09		0.0735	0.0187	0.0164	0.0047	0.2442	0.0374	0.4466	0.1265	0.0145	0.0042	0.0248	0.0058	0.1173	0.0182	0.2602	0.0369
	3932		Pantothenate and CoA Metabolism	pantothenate	HMDB00210	6613		3.78	2.83	0.75	3.37	3.23	0.96		0.0008	0.0005	0.0034	0.0015	0.0012	0.0005	0.1525	0.0601	0.0006	0.0004	0.001	0.0005	0.0002	0.0002	0.6886	0.0842
	3934			pantetheine		439322		113.79	44.79	0.39	104.04	49.78	0.48		0.0041	0.0017	0.0058	0.0022	0.0066	0.002	0.0539	0.0282	0.0041	0.0015	0.0044	0.0016	0.0045	0.0014	0.0436	0.0095
	3935			phosphopantetheine	HMDB01416	987		3.19	8.46	2.65	3.04	10.24	3.37		0.0761	0.0191	0.0241	0.0062	0.0203	0.0048	0.0022	0.0028	0.0714	0.0163	0.015	0.0039	0.0142	0.0033	0.002	0.0009
	3936			3'-dephosphocoenzyme A	HMDB01373	444485		1.25	5.11	4.1	1.1	5.67	5.17		0.5474	0.0995	0.0276	0.0069	0.0541	0.011	0.0339	0.0206	0.5738	0.0949	0.0223	0.0052	0.0377	0.0072	0.0143	0.0038
	3938			coenzyme A	HMDB01423	317		0.01	0.14	10.15	0.01	0.17	12.16		6.866e-07	6.6154e-06	0.0357	0.0083	2.3482e-05	4.7275e-05	0.0827	0.0377	2.8042e-05	4.4561e-05	0.0475	0.0099	3.4465e-06	1.7441e-05	0.0767	0.0145
	3947		Ascorbate and Aldarate Metabolism	threonate	HMDB00943	151152		0.66	0.11	0.16	0.59	0.12	0.21		0.4164	0.0787	0.0059	0.0022	0.6632	0.088	0.0006	0.0013	0.2593	0.0475	0.0058	0.0019	0.3975	0.0511	0.0008	0.0005
	3951			gulonate*	HMDB03290	152304		0.01	0.01	0.98	0.01	0.01	1.09		9.5627e-08	2.976e-06	2.7111e-06	2.2615e-05	1.9023e-05	4.2348e-05	0.8258	0.2086	5.2928e-07	8.5271e-06	4.232e-06	2.518e-05	1.4753e-05	3.8723e-05	0.8206	0.0982
	3977		Biotin Metabolism	biotin	HMDB00030	171548		2.47	2.84	1.15	2.13	3.15	1.48		0.0044	0.0018	0.0159	0.0046	0.2618	0.0398	0.7599	0.1945	0.005	0.0018	0.0114	0.0032	0.1203	0.0186	0.2732	0.0385
	3986		Pterin Metabolism	pterin	HMDB00802	73000		0.22	0.32	1.46	0.21	0.31	1.49		0.075	0.019	0.1276	0.0238	0.5692	0.0766	0.391	0.1149	0.0708	0.0163	0.1207	0.021	0.7516	0.089	0.391	0.0507
	3997		Hemoglobin and Porphyrin Metabolism	heme	HMDB03178	26945		1.81	1.12	0.62	1.5	1.18	0.79		0.0863	0.0209	0.8249	0.1096	0.0025	0.0009	0.1581	0.062	0.0392	0.0099	0.2617	0.0404	0.0031	0.0011	0.133	0.023
	4010		Thiamine Metabolism	thiamin (Vitamin B1)	HMDB00235	1130		0.57	0.5	0.88	0.5	0.57	1.14		0.0456	0.0127	0.0273	0.0069	0.1983	0.0312	0.4764	0.1329	0.0206	0.0056	0.0512	0.0104	0.3992	0.0512	0.6233	0.0774
	4011			thiamin monophosphate	HMDB02666	3382778		0.49	0.85	1.73	0.39	1.1	2.81		0.3017	0.0608	0.9246	0.1203	0.3333	0.0486	0.2385	0.081	0.2316	0.0433	0.8486	0.1118	0.4065	0.0519	0.1845	0.0286
	4018		Vitamin A Metabolism	retinol (Vitamin A)	HMDB00305	445354		1	1.74	1.74	1	3.11	3.11		---	---	0.1838	0.0311	0.1827	0.0292	0.1838	0.0673	---	---	0.1844	0.0301	0.1823	0.0261	0.1844	0.0286
	4032		Vitamin B6 Metabolism	pyridoxine (Vitamin B6)	HMDB02075	1054		1.38	1.4	1.01	1.17	1.49	1.27		0.1139	0.0264	0.3502	0.0534	0.0672	0.0129	0.8639	0.2148	0.3663	0.0643	0.1795	0.0297	0.084	0.0134	0.3552	0.0484
	4034			pyridoxamine	HMDB01431	1052		6.02	6.13	1.02	5.4	6.74	1.25		1.7833e-06	1.0739e-05	0.0015	0.0008	6.0526e-05	7.4855e-05	0.8981	0.2207	5.6892e-05	7.0506e-05	5.927e-05	0.0001	7.1349e-07	9.4029e-06	0.2278	0.0333
	4035			pyridoxamine phosphate	HMDB01555	1053		0.72	0.87	1.21	0.61	0.92	1.52		0.0534	0.0145	0.3859	0.0571	0.3149	0.0466	0.4204	0.1214	0.0668	0.0156	0.8007	0.1062	0.9206	0.1061	0.0132	0.0036
	4036			pyridoxal phosphate	HMDB01491	1051		0.16	0.19	1.18	0.13	0.2	1.48		0.0005	0.0003	8.7552e-05	0.0001	8.9517e-05	8.6373e-05	0.391	0.1149	5.4871e-05	7.0506e-05	0.002	0.0009	0.0003	0.0002	0.1829	0.0286
	4037			pyridoxal	HMDB01545	1050		4.24	4.51	1.06	3.5	4.63	1.32		0.0013	0.0007	0.001	0.0007	0.0004	0.0002	0.8648	0.2148	0.016	0.0046	0.0086	0.0026	0.004	0.0012	0.0073	0.0024
	4038			pyridoxate	HMDB00017	6723		2.59	0.63	0.24	2.3	0.61	0.27		8.2486e-05	0.0001	0.0088	0.0029	5.0933e-05	7.1344e-05	0.0002	0.0008	0.0013	0.0006	0.0212	0.0051	0.0003	0.0002	0.0009	0.0005
	4040	Xenobiotics	Benzoate Metabolism	hippurate	HMDB00714	464		1.19	0.07	0.06	1.05	0.08	0.07		0.1095	0.0256	0.0014	0.0008	0.7414	0.0969	0.0009	0.0017	0.5431	0.0902	7.8572e-06	2.8977e-05	0.235	0.0323	2.0471e-05	4.3214e-05
	4044			2-hydroxyhippurate (salicylurate)	HMDB00840	10253		1	1	1	1	1	1		---	---	---	---	---	---	---	---	---	---	---	---	---	---	---	---
	4046			3-hydroxyhippurate	HMDB06116	450268		1	1	1	1	1	1		---	---	---	---	---	---	---	---	---	---	---	---	---	---	---	---
	4072			catechol sulfate	HMDB59724	3083879		2.09	1	0.48	1.68	1	0.6		0.0008	0.0005	---	---	0.2062	0.0323	0.0008	0.0016	0.0594	0.014	---	---	0.1344	0.0203	0.0594	0.012
	4075			guaiacol sulfate	HMDB60013	22473		0.64	0.64	1	0.57	0.57	1		0.0611	0.0162	0.0611	0.0129	0.0611	0.012	---	---	0.0717	0.0163	0.0717	0.0136	0.0717	0.0119	---	---
	4079			4-methylcatechol sulfate				1.01	1	0.99	1.21	1	0.83		0.391	0.0752	---	---	0.0957	0.0171	0.391	0.1149	0.391	0.0667	---	---	0.0577	0.0101	0.391	0.0507
	4093			4-ethylphenylsulfate	HMDB62551			1	1	1	1	1	1		---	---	---	---	---	---	---	---	---	---	---	---	---	---	---	---
	4117			p-cresol sulfate	HMDB11635	4615423		2.08	0.57	0.27	1.76	0.6	0.34		0.0169	0.0055	0.0556	0.012	0.0246	0.0056	0.001	0.0018	0.0714	0.0163	0.1645	0.0278	0.0395	0.0075	0.0003	0.0002
	4269		Food Component/Plant	3-formylindole	HMDB29737	10256		0.19	0.28	1.46	0.21	0.29	1.38		0.0001	0.0001	0.0107	0.0033	0.0148	0.0037	0.391	0.1149	0.0004	0.0003	0.0068	0.0022	0.0097	0.0024	0.391	0.0507
	4291			gluconate	HMDB00625	10690		15.18	8.06	0.53	13.43	8.49	0.63		1.9059e-06	1.0739e-05	0.0023	0.0011	7.4692e-05	8.1062e-05	0.0514	0.0275	7.6162e-07	1.0225e-05	4.7982e-06	2.518e-05	5.5053e-06	2.0671e-05	0.0107	0.0032
	4314			beta-guanidinopropanoate	HMDB13222	67701		0.03	0.02	0.74	0.03	0.02	0.82		3.2609e-05	6.0818e-05	8.3016e-06	3.1432e-05	4.1263e-05	6.8486e-05	0.182	0.0672	1.0701e-06	1.2314e-05	4.7967e-05	9.8139e-05	4.8577e-05	6.8446e-05	0.2939	0.0412
	4375			erythritol	HMDB02994	222285		1	0.91	0.91	0.88	0.72	0.82		0.8872	0.1513	0.0087	0.0029	0.1965	0.031	0.1803	0.0672	0.3074	0.0549	0.0367	0.008	0.0401	0.0076	0.0745	0.0142
	4434			mannonate*		3246006		0.62	1.93	3.11	0.53	2.15	4.03		0.0157	0.0051	0.0008	0.0006	0.0452	0.0093	0.0004	0.001	0.0124	0.0038	0.0039	0.0014	0.0141	0.0033	1.7308e-05	4.0405e-05
	4523			stachydrine	HMDB04827	115244		1.54	0.65	0.42	1.24	0.44	0.36		0.32	0.0643	0.137	0.0252	0.2451	0.0375	0.0772	0.0358	0.677	0.11	0.0448	0.0094	0.3494	0.0466	0.0592	0.012
	4665			2-dimethylaminoethanol	HMDB32231			10.15	2.43	0.24	8.68	2.68	0.31		0.0002	0.0002	0.004	0.0017	6.9456e-07	5.7982e-06	0.001	0.0017	1.4471e-05	2.9948e-05	1.3581e-07	2.2766e-06	4.4413e-06	1.9151e-05	0.0001	0.0001
	4822		Drug - Antibiotic	penicillin G	HMDB15186	5904		1.88	0.7	0.38	1.61	0.74	0.46		0.0027	0.0012	0.2529	0.0403	0.0035	0.0012	0.0512	0.0275	0.055	0.0132	0.3117	0.0473	0.0201	0.0043	0.0647	0.0128
	5112		Drug - Topical Agents	salicylate	HMDB01895	338		0.04	0.04	1	0.04	0.04	1		0.1975	0.0423	0.1975	0.0328	0.2931	0.0439	---	---	0.1949	0.0373	0.1949	0.0312	0.2956	0.0399	---	---
	5191		Chemical	sulfate*	HMDB01448	1118		2.22	1.2	0.54	1.94	1.32	0.68		0.0026	0.0012	0.361	0.0547	0.0037	0.0012	0.0101	0.0084	0.0129	0.0039	0.1064	0.0189	0.005	0.0015	0.0012	0.0006
	5194			O-sulfo-L-tyrosine		514186		0.88	0.95	1.08	0.96	1.05	1.1		0.2519	0.051	0.6786	0.0919	0.1747	0.0281	0.391	0.1149	0.391	0.0667	0.5376	0.0746	0.0739	0.0122	0.2499	0.0357
	5268			HEPES		23831		1.6	1.47	0.92	1.39	1.61	1.16		0.0064	0.0024	0.0403	0.0091	0.0047	0.0015	0.5469	0.1487	0.031	0.0081	0.0093	0.0028	0.0044	0.0013	0.0207	0.0051
	5288			phenol red		4766		3.16	1.15	0.37	2.68	1.24	0.46		0.0004	0.0003	0.3809	0.0571	0.0009	0.0004	0.0003	0.0009	0.0109	0.0034	0.257	0.0398	0.0076	0.002	2.5159e-05	4.3904e-05
	5331			4-acetamidobenzoate		19266		0.52	0.34	0.65	0.46	0.37	0.8		0.0039	0.0016	0.0071	0.0025	0.0012	0.0005	0.1005	0.0438	0.001	0.0005	0.0022	0.0009	0.0025	0.0009	0.192	0.0293
	5332			thioproline		93176		0.7	0.76	1.09	0.61	0.85	1.4		0.0285	0.0085	0.1688	0.0295	0.5953	0.0798	0.7966	0.2026	0.0074	0.0025	0.3902	0.0559	0.4689	0.0589	0.1992	0.0299
