# Supplementary material for: CD20 as a gatekeeper of the resting state of human B cells
Source: Proc Natl Acad Sci U S A. 2021 Feb 9;118(7):e2021342118. doi: 10.1073/pnas.2021342118 (PMC7896350; doi:10.1073/pnas.2021342118)
Supplement: Supplementary File [file pnas.2021342118.sd04.xlsx]

## Sheet: Antibodies
REAGENTS and RESOURCES	SOURCE/Identifier	Clone
Antibodies
IgM APC	BD 551062	G20127
IgM BV421	BD 314516	MHM-88
IgD PE	BD 555779	IA6-2
CD20 APC	BD 559776	2H7
CD37 AF647	BD 561562	MB371
CD19-APC	Biolegend 302212	HIB19
CD53 PE	Biolegend 325406	HI29
CD63 PE	Biolegend 353004	H5C6
CD45R PE (B220)	eBiosciences 12045285	RA3-6B2
CD81 APC	eBiosciences 170819-42	1D6
Ig light chain λ‐APC	eBioscience	1‐155‐2
Ig light chain λ‐PE	Southern Biotech	JDC-12
CD20 PECy7/PB/PE/A647	BioLegend	2H7
IgM A648	Southern Biotech	SA-DA4
CD268/BAFFR APC	eBioscience	8A7
TACI APC	BioLegend	1A1
IgA FITC	Southern Biotech	pc
CD184/CXCR4 BV421	BioLegend	12G5
CD22 PE	BioLegend	HIB22
CD86 A488	BioLegend	IT2.2
CD69 PB	BioLegend	FN50
pSyk Tyr525/526 PE	Cell Signaling	C87C1
pSyk Tyr348 PE	eBioscience	moch1ct
pAkt Ser473 APC	eBioscience	SDRNR
CD138 BV421	BioLegend	MI15
AID unlabelled	invitrogen/ eBioscience	mAID-2
AID C-20	Santa Cruz	pc
Pax5 A488	BD 562816	1H9
Blimp1	BD 564702	6D3
CD81/TAPA-1 PerCP5.5	BioLegend	5A6
B220/CD45R PE	BioLegend	RA3-6B2
CD36 BV421	BioLegend	5-271
CD44 PE	BioLegend	BJ18
IgM	CST	rabbit pc
CD19	7bioscience	rabbit pc
CD20	abcam	B-Ly1
CD22	Novus Biologicals	2H1C4
CD40	Biolegend	5C3
CD81	invitrogen/LSBio	mouse IgG
Pax5	CST	rabbit mc
Blimp1	LSBio	rabbit pc
XBP-1s	CST	rabbit mc
IRF4	Novus Biologicals	rabbit pc
Bcl6	CST	rabbit pc
Bcl2	CST	rabbit pc
FoxO1	CST	rabbit mc
pFoxO1 S256	CST	rabbit pc
FoxO3a	CST	rabbit pc
pFoxO3a	CST	rabbit pc
Hexokinase 2	CST	rabbit pc
AID	invitrogen	rat, MAID-2
IgA	Biolegend	HP6123
beta-Actin	proteintech	rabbit pc
Tubulin	proteintech	rabbit pc
IgM	invitrogen	SA-DA4
IgD	Southern Biotech	IADB6
CD19	BioLegend	4G7
CD20	BioLegend	2H7
CD79a	BioLegend	HM47
pSyk-Y525	Thermo Fisher	pc
PI3 kinase p110δ-pY524	LS-Bio	pc
pAkt-Ser473	ab18206	pc
Syk	BioLegend	Syk-01
IgA	BioLegend	HP6123
IgA	BioLegend	Poly24110
IgA HRP	BioLegend	Poly24111
Ig light chain λ	BioLegend	MHL-38
IgA Bio, batch3	MabTech	MT20
IgA Bio, batch2	MabTech	MT57
CD3 BV 421	Biolegend	UCHT1
CD4 APC	Becton Dickinson	SK3
CD8 FITC	Beckman Coulter Immunotech	B9.11
CD16 PE	Beckman Coulter Immunotech	3G8
CD56 PE		N901
CD19 PE-Cy7	Beckman Coulter Immunotech	J3-119
CD45 PerCP	Biolegend	HI30
IgA FITC	Southern Biotech	Goat IgG anti-human IgA (polyclonal)
CD21 PE	BioLegend	Bu32
CD38PerCP Cy5.5	BioLegend	HIT2
IgD PE-Cy7	BioLegend	IA6-2
IgM AF647	Dianova	F(ab')2Goat Anti-Human IgM (polyclonal)
IgG AF700	Becton Dickinson	G18-145
CD19 APC Cy7	BioLegend	HIB19
CD27 BV421	BioLegend	M-T271
CD10 BV510	BioLegend	HI10a

## Sheet: Rec. DNA
Recombinant DNA
Human CD20 MS4A1 plasmid	Santa Cruz	sc-416765

## Sheet: Sortware-Algorithms
Software and Algorithms
Trans-Proteomic Pipeline (v4.6.2) by searching with COMET (v27.0)	COMET
CellProfiler 3.0.0	Free software download
Prism software	(GraphPad, La Jolla, CA)
Nonparametric Mann-Whitney U-test
linear model-based approach	(limma R package)
Seahorse XFe96 metabolic flux analyzer	Agilent

## Sheet: Oligonucleotides
Oligonucleotides
CD20_fwd	sequencing primer	CAC ACA GGA TCC ATG ACC ACC C
CD20_rev	sequencing primer	AGG CCG TTC ATG ATC TGC ACG
CD20 pl-Ex3	MS4A1-211	GAA AGG CCC TAT TGC TAT GCA ATC TGG TCC AAA
gRNA1 Ex3	guide 1	GCC CTA TTG CTA TGC AAT CTG G
gRNA2 tetRS-Ex34	guide 2	GTT ATC ACT TAG ATC ACC TC
gRNA3 tetRS-Ex45	guide 3	ATA CTT GAC CTG AAT GGC AC
CD20-Cas9-tetRS-ex3-4-g1-HDR-F	forward	tct tta tgt cta aca cag tgg gcc aaa tca ggg gtg cat cag aga agt tat cac tta gat ctg ctg tgc cag cct ttg c
CD20-Cas9-tetRS-ex4-5-g2-HDR-F	forward	aag gaa gat gag caa tag tca tca tca ctt cct gta aca gcc aat gtt ttc atg gag tgc tgc tgt gcc agc ctt tgc
CD20-Cas9-tetRS-ex3-4-g1-HDR-R	reverse	ATA TGA GCT Cac tgg gat ggg gga ccc ctg cat ata caa gcc cca aaa cca aaa ggt gac ata aga tca caa gta ttc act gtg tag gaa tga ggg c
CD20-Cas9-tetRS-ex4-5-g2-HDR-R	reverse	ATA TGA GCT Caa tga ctc tga tgc cct ctg aag agt gaa ctg atg cag aag gaa ata ctt gac ctg aat gaa gta ttc act gtg tag gaa tga ggg c

## Sheet: Cell lines
Experimental Models: Organisms/Strains
Ramos cell line	ATCC	Cat# CRL-1923, RRID:CVCL 1646

## Sheet: deposited data
MS experiment details, Figure S5
Raw file	Condition	Acquisition No.
jalbinus_A1903_176.raw	Ramos wt	9
jalbinus_A1903_179.raw	Ramos wt	12
jalbinus_A1903_210.raw	Ramos wt	37
Jalbinus_A1903_199.raw	Ramos CD20KO-N	28
jalbinus_A1903_197.raw	Ramos CD20KO-N	26
jalbinus_A1903_196.raw	Ramos CD20KO-N	25
jalbinus_A1903_171.raw	Ramos CD20KO-L	4
jalbinus_A1903_184.raw	Ramos CD20KO-L	15
jalbinus_A1903_214.raw	Ramos CD20KO-L	41
Deposited Data
Data (ID:PXD019874) on PRIDE ftp://massive.ucsd.edu/MSV000085605
Uniprot KB (Swiss-Prot, Homo sapiens, retrieved April 2018)
FoamTree tool (https://carrotsearch.com/foamtree/)
http://massive.ucsd.edu/ProteoSAFe/QueryPXD?id=PXD019874	Username: MSV000085605	Password: KathrinKlaesener
CLL patients treated with rituximab	from GEO (GSE37168)
Human reference genome (HG19)	Genome Reference Consortium

## Sheet: Chemicals
Chemicals, Peptides, and Recombinant Proteins
Bis-2-(5-phenylacetamido-1,3,4-thiadiazol-2-yl)ethyl sulfide	Selleckchem
L-Buthionine Sulfoximine	Selleckchem
Rituximab	F. Hoffmann-La Roche-AG	Sample probe
Mito Tracker-RedCMXRos	Thermo Fisher
MitoSOX-Red mitochondrial superoxide indicator	molecular probes
Critical Commercial Assays
Human IgA ProQuantum Immunoassay Kit	Thermo	Cat # A45729
Illumina NextSeq500 with MACE-Seq kit	GeneXPro GmbH Frankfurt	Massive Analyses of cDNA Ends
(RP)/UPLC-MS/MS methods with positive ion mode electrospray ionization (ESI	Metabolon Inc	MetaboLights

## Sheet: Biological samples
Biological Samples
RA Patient RTX001	Uniklinikum Freiburg	Blood samples
RA Patient RTX002	Uniklinikum Freiburg	Blood samples
RA Patient RTX003	Uniklinikum Freiburg	Blood samples
RA Patient RTX004	Uniklinikum Freiburg	Blood samples
Healthy Donors	Uniklinikum Freiburg	Buffy coats
